# Supplementary material for: Litchi40K v1.0: a cost-effective, flexible, and versatile liquid SNP chip for genetic analysis and digitalization of germplasm resources in litchi
Source: Hortic Res. 2025 Feb 10;12(5):uhaf038. doi: 10.1093/hr/uhaf038 (PMC11997437; doi:10.1093/hr/uhaf038)
Supplement: Web_Material_uhaf038 [file web_material_uhaf038.zip]

Archive with 2 entries (2 files):
- supFig.docx
- supTable.xlsx
