# Supplementary material for: Litchi40K v1.0: a cost-effective, flexible, and versatile liquid SNP chip for genetic analysis and digitalization of germplasm resources in litchi
Source: Hortic Res. 2025 Feb 10;12(5):uhaf038. doi: 10.1093/hr/uhaf038 (PMC11997437; doi:10.1093/hr/uhaf038)
Supplement: Web_Material_uhaf038 [file web_material_uhaf038.zip › supTable.xlsx]

## Sheet: TableS1
TableS1 50 resequenced litchi samples
Taxa	Real name	Region
L826	Tai2	Southeast Asia
L827	Gangguoshi	Africa
L828	Liaoyuanli	Yunnan
L829	D11	Guangdong
L830	D13	Guangdong
L831	Pingbianzaoshu	Yunnan
L832	Lianjiangzaoshu	Guangdong
L833	Luzhousuanlizhi	Sichuan
L834	Changsabaogong	Hainan
L835	Changsayixin	Hainan
L836	Chashan2hao	Hainan
L837	Guizaoli	Guangxi
L838	Bawangling003	Hainan
L839	Bawangling002	Hainan
L840	Bawangling001	Hainan
L841	Qingpilv	Hainan
L842	Borenmili	Hainan
L843	Lanchenli	Hainan
L844	Pingguoli	Hainan
L845	Balongli	Hainan
L846	Chuntengmili	Hainan
L847	Wangfangmili	Hainan
L848	Chanchupi	Hainan
L849	Yingkepi	Hainan
L850	Leiyuan2hao	Hainan
L851	HouyeA13	Hainan
L852	Yufumili	Hainan
L853	Huangpili	Hainan
L854	Yudongdingxiang	Hainan
L855	Yanzhihong	Hainan
L856	Chunxiangli	Hainan
L857	Meimeimili	Hainan
L858	Leihuxiangmi	Hainan
L859	Cishouli	Hainan
L860	Meixiaomili	Hainan
L861	Leiyuan1hao	Hainan
L862	Boxiangmili	Hainan
L863	Lianjiangdaye	Guangdong
L864	Xiangmizao	Guangdong
L865	Zhangba2	Sichuan
L866	Jidanli	Hainan
L867	Xiaomingli	Hainan
L868	Mangguoli	Hainan
L869	Yuanli1hao	Hainan
L870	Qiweili	Hainan
L871	Qunren	Hainan
L872	Shubu	Hainan
L873	Meiqiu	Hainan
L874	Gexin	Hainan
L875	Geduan	Hainan

## Sheet: TableS2
Table S2 Analysis of ancestral components of 192 L. chinensis var. fulvosus germplasm resources
Taxa	Sub1	Sub2	Sub3
20230218PB001	0.0345	0.0614	0.9041
20230218PB002	0	0.0995	0.9005
20230218PB003	0	0.0869	0.9131
20230218PB004	0.1074	0.0473	0.8453
20230218PB005	0	0	1
20230218PB006	0.015	0.012	0.9729
20230218PB007	0	0.002	0.997978
20230218PB008	0.0166	0	0.9834
20230218PB009	0.0179	0	0.9821
20230218PB010	0	0.0381111	0.9618
20230218PB011	0	0.0552	0.9448
20230218PB012	0.1055	0	0.894456
20230218PB013	0.000722222	0.0874	0.9119
20230218PB014	0.0106	0.0559	0.9335
20230218PB015	0.1765	0	0.8235
20230218PB016	0.0036	0.0951	0.9013
20230218PB017	0	0.0849	0.915089
20230218PB018	0	0.0529667	0.947
20230218PB019	0.0342	0.034	0.9318
20230218PB020	0	0.0254	0.9746
20230218PB021	0.0483	0.0026	0.9491
20230218PB022	0	0.0397	0.9603
20230218PB023	0.0236778	0.0479	0.9285
20230218XP001	0	1	0
20230218XP002	0	1	0
20230218XP003	0	1	0
20230218XP004	0	1	0
20230218XP005	0	1	0
20230218XP006	0	1	0
20230218XP007	0	1	0
20230218XP008	0	1	0
20230218XP009	0	1	0
20230218XP010	0	1	0
20230218XP011	0	1	0
20230218XP012	0	1	0
20230218XP013	0	1	0
20230218XP014	0	1	0
20230218XP015	0	1	0
20230218XP016	0	1	0
20230218XP017	0	1	0
20230219PB001	0	0.0774	0.9226
20230219PB002	0.0383	0	0.9617
20230219PB003	0	0.0042	0.9958
20230219PB004	0.0965	0	0.9035
20230219PB005	0.0147	0	0.9853
20230219PB006	0	0	1
20230219PB007	0.0055	0	0.9945
20230219PB008	0.1045	0.0409	0.8546
20230219PB009	0.0592	0	0.9408
20230219PB011	0	0.0057	0.9943
20230219PB012	0	0	1
20230219XP001	0	1	0
20230219XP002	0	1	0
20230219XP003	0.035	0.965	0
20230219XP004	0	1	0
20230219XP005	0	1	0
20230219XP006	0	1	0
20230219XP007	0	1	0
20230219XP008	0	1	0
20230219XP009	0.015	0.985	0
20230220PB001	0	0	1
20230220PB002	0.0232	0.0199	0.9569
20230220PB003	0	0	1
20230220PB004	0	0	1
20230220PB005	0	0	1
20230220PB006	0	0	1
20230220PB007	0	0	1
20230220PB008	0	0	1
20230220PB009	0.0813	0.0434	0.8753
20230220PB010	0.0378	0.1415	0.8208
20230220PB011	0.00195556	0.1665	0.8315
20230220PB012	0.1672	0.1456	0.6873
20230220PB013	0	0.0404	0.9596
20230220PB016	0.0715	0.0142	0.9143
20230220PB017	0.0267	0.0594	0.913967
20230220PB018	0.1303	0	0.8697
20230220YJ001	0.1768	0.8232	0
20230220YJ002	0.1352	0.8648	0
20230220YJ003	0.139	0.861	0
20230220YJ004	0.1131	0.8869	0
20230220YJ005	0	1	0
20230220YJ006	0.0423	0.9577	0
20230220YJ007	0	1	0
20230220YJ008	0.1266	0.8495	0.0239
20230220YY001	0.8942	0	0.1058
20230220YY002	0.895	0	0.105
20230220YY003	1	0	0
20230220YY004	0.9724	0.0276	0
20230220YY005	0.9353	0	0.0647
20230220YY006	0.9771	0	0.0229
20230220YY007	0.9149	0.0851	0
20230221YY001	0.984	0.016	0
20230221YY002	0.9001	0.0999	0
20230221YY003	0.9542	0.0458	0
20230221YY004	0.9607	0.0393	0
20230221YY005	0.8373	0.1627	0
20230221YY006	0.803	0.197	0
20230221YY007	1	0	0
20230221YY031	0.8687	0.1313	0
20230221YY032	0.8821	0.1179	0
20230221YY033	0.8874	0.1126	0
20230221YY034	0.7003	0.2666	0.0331
20230221YY035	0.8334	0.1666	0
20230221YY036	0.9284	0.0716	0
20230221YY037	0.8182	0.1818	0
20230221YY038	0.9854	0.0146	0
20230221YY039	0.916	0.084	0
20230221YY040	0.7908	0.2092	0
20230221YY041	0.9139	0.0861	0
20230221YY042	0.8306	0.1694	0
20230221YY043	0.9568	0.0431	0
20230222YY001	1	0	0
20230222YY002	1	0	0
20230222YY003	1	0	0
20230222YY004	0.9608	0.0392	0
20230222YY005	1	0	0
20230222YY007	0.8896	0.1104	0
20230222YY008	0.9086	0.0914	0
20230222YY009	0.919667	0.0803	0
20230222YY010	0.8876	0.1124	0
20230222YY011	0.9078	0.0922	0
20230222YY031	0.8747	0	0.1252
20230222YY032	1	0	0
20230222YY033	0.9784	0	0.0216
20230222YY034	0.9979	0.0021	0
20230222YY035	0.8758	0.003	0.1212
20230222YY036	0.8963	0.0363	0.0674
20230222YY037	0.8402	0.0181	0.1417
20230222YY038	1	0	0
20230222YY039	0.8292	0.0462	0.1246
20230222YY041	0.9326	0	0.0674
20230222YY042	0.9791	0	0.0209
20230222YY043	1	0	0
20230222YY044	0.9584	0.0416	0
20230222YY045	0.8838	0.0018	0.1144
20230222YY046	0.9892	0.0108	0
20230222YY047	1	0	0
20230222YY048	0.9599	0.0085	0.0316
20230404JS001	1	0	0
20230404JS002	0.9814	0.0186	0
20230404JS003	1	0	0
20230404JS004	1	0	0
20230404JS005	0.9684	0.0315	0
20230404JS006	0.9631	0.0369	0
20230404SP001	0	1	0
20230404SP002	0	1	0
20230405JP001	1	0	0
20230405JP002	0.9992	0.0008	0
20230405JP003	1	0	0
20230405JP004	1	0	0
20230405JS001	0.9134	0.0866	0
20230405JS002	1	0	0
20230405JS003	0.8785	0.1214	0
20230405JS004	0.9238	0.0487	0.0275
20230405JS005	0.8862	0.1138	0
20230405JS006	0.7976	0.2024	0
20230405JS007	0.9181	0.0819	0
20230406HK002	0.2341	0.0062	0.7597
20230406HK003	0.294	0.0934	0.6127
20230406HK004	0.1714	0.1349	0.6938
20230406JP001	0.5286	0.0476	0.4238
20230406JP002	0.6905	0.1016	0.2079
20230406JP003	0.0022	0.0223	0.9755
20230407WS001	0.1374	0.0907	0.7719
20230407WS002	0.049	0.0703	0.8806
20230407WS003	0.0868	0.0456	0.8676
20230407WS004	0.0502	0.0965	0.8533
20230407WS005	0.1726	0	0.8274
20230407WS006	0.1433	0	0.8567
20230407WS007	0.0821	0	0.9179
20230407WS008	0.1597	0.054	0.7863
20230407WS009	0.0725	0.0692	0.858389
20230408WS001	0.1829	0.0287	0.7885
20230408WS002	0.1295	0.0375	0.833
20230408WS003	0.1164	0.0341	0.8495
20230408WS004	0.1094	0.0649	0.8257
20230408WS005	0.1071	0.0733	0.8196
20230408WS006	0.180856	0	0.8191
230505XP001	0	1	0
230505XP002	0	0.9957	0.00423333
230506YY001	0.9441	0	0.0558
230506YY002	0.9753	0	0.0246
230506YY003	1	0	0
230506YY004	1	0	0
230507YY001	0.9223	0.0777	0
230507YY002	0.9829	0.0171	0
230507YY003	0.8615	0.1385	0
230507YY004	1	0	0
230508LC001	0.6392	0.1449	0.2159
230509LC001	1	0	0
230509LC002	0.841511	0.1584	0
230509LC003	0.755	0.245	0

## Sheet: TableS3
Table S3 Selection signals of three L. chinensis var. fulvosus subgroups
Gene	Chrom	Start	End	Type
LITCHI016513	Chr1	36849397	36856285	Sub1-2
LITCHI016514	Chr1	36853777	36864564	Sub1-2
LITCHI016515	Chr1	36867868	36868567	Sub1-2
LITCHI016516	Chr1	36878496	36883870	Sub1-2
LITCHI016517	Chr1	36884978	36888425	Sub1-2
LITCHI016518	Chr1	36889977	36896160	Sub1-2
LITCHI016519	Chr1	36898629	36906248	Sub1-2
LITCHI016520	Chr1	36906372	36917087	Sub1-2
LITCHI016521	Chr1	36917163	36924491	Sub1-2
LITCHI016522	Chr1	36926459	36932650	Sub1-2
LITCHI016523	Chr1	36934332	36937652	Sub1-2
LITCHI016524	Chr1	36938774	36944143	Sub1-2
LITCHI016525	Chr1	36959620	36982334	Sub1-2
LITCHI016526	Chr1	36975233	36977064	Sub1-2
LITCHI016527	Chr1	36998725	37026438	Sub1-2
LITCHI016528	Chr1	36998818	37000533	Sub1-2
LITCHI016529	Chr1	37002476	37005708	Sub1-2
LITCHI016530	Chr1	37036144	37050487	Sub1-2
LITCHI016531	Chr1	37036144	37050497	Sub1-2
LITCHI016532	Chr1	37051243	37052768	Sub1-2
LITCHI016533	Chr1	37056781	37059807	Sub1-2
LITCHI016534	Chr1	37062053	37065095	Sub1-2
LITCHI016535	Chr1	37066201	37067311	Sub1-2
LITCHI016536	Chr1	37070377	37076098	Sub1-2
LITCHI016537	Chr1	37076856	37077981	Sub1-2
LITCHI016538	Chr1	37078215	37087527	Sub1-2
LITCHI016539	Chr1	37094222	37100571	Sub1-2
LITCHI016540	Chr1	37100980	37109451	Sub1-2
LITCHI016541	Chr1	37136159	37138125	Sub1-2
LITCHI016542	Chr1	37139226	37140336	Sub1-2
LITCHI016543	Chr1	37143407	37144912	Sub1-2
LITCHI016544	Chr1	37159187	37162392	Sub1-2
LITCHI016545	Chr1	37162763	37169457	Sub1-2
LITCHI016546	Chr1	37177601	37181464	Sub1-2
LITCHI016547	Chr1	37187111	37190849	Sub1-2
LITCHI016548	Chr1	37193590	37200579	Sub1-2
LITCHI016549	Chr1	37201556	37205818	Sub1-2
LITCHI017238	Chr1	44325837	44342735	Sub1-2
LITCHI017239	Chr1	44345665	44350828	Sub1-2
LITCHI017240	Chr1	44377737	44380036	Sub1-2
LITCHI017241	Chr1	44392164	44394444	Sub1-2
LITCHI017242	Chr1	44416399	44430089	Sub1-2
LITCHI017243	Chr1	44417051	44427967	Sub1-2
LITCHI017244	Chr1	44441885	44448611	Sub1-2
LITCHI017245	Chr1	44447449	44468033	Sub1-2
LITCHI017246	Chr1	44448927	44449750	Sub1-2
LITCHI017247	Chr1	44469219	44474301	Sub1-2
LITCHI017248	Chr1	44475972	44480332	Sub1-2
LITCHI017249	Chr1	44481025	44484905	Sub1-2
LITCHI017250	Chr1	44484950	44490056	Sub1-2
LITCHI006733	Chr11	3924030	3926714	Sub1-2
LITCHI006734	Chr11	3937536	3941030	Sub1-2
LITCHI006735	Chr11	3945035	3945888	Sub1-2
LITCHI006736	Chr11	3946874	3951483	Sub1-2
LITCHI006737	Chr11	3950850	3951309	Sub1-2
LITCHI006738	Chr11	3957851	3958076	Sub1-2
LITCHI006739	Chr11	3958147	3960866	Sub1-2
LITCHI006740	Chr11	3965027	3965880	Sub1-2
LITCHI006741	Chr11	3966868	3971474	Sub1-2
LITCHI006742	Chr11	3970844	3971303	Sub1-2
LITCHI006743	Chr11	3988268	3995743	Sub1-2
LITCHI006744	Chr11	3991076	3995822	Sub1-2
LITCHI006745	Chr11	4014092	4016849	Sub1-2
LITCHI006746	Chr11	4016368	4016686	Sub1-2
LITCHI006747	Chr11	4018198	4035608	Sub1-2
LITCHI006748	Chr11	4035970	4042002	Sub1-2
LITCHI006793	Chr11	4467469	4471155	Sub1-2
LITCHI006794	Chr11	4485851	4488822	Sub1-2
LITCHI006795	Chr11	4490149	4495788	Sub1-2
LITCHI006796	Chr11	4509373	4512985	Sub1-2
LITCHI006797	Chr11	4521525	4523589	Sub1-2
LITCHI006798	Chr11	4531093	4534524	Sub1-2
LITCHI006799	Chr11	4545391	4550535	Sub1-2
LITCHI006800	Chr11	4576472	4578077	Sub1-2
LITCHI006801	Chr11	4590812	4597992	Sub1-2
LITCHI006802	Chr11	4601409	4602983	Sub1-2
LITCHI006803	Chr11	4611517	4617643	Sub1-2
LITCHI006804	Chr11	4621093	4621570	Sub1-2
LITCHI006805	Chr11	4636184	4636418	Sub1-2
LITCHI006806	Chr11	4651259	4654270	Sub1-2
LITCHI006807	Chr11	4663521	4666092	Sub1-2
LITCHI006808	Chr11	4665866	4674272	Sub1-2
LITCHI006809	Chr11	4668277	4669300	Sub1-2
LITCHI006810	Chr11	4675441	4677639	Sub1-2
LITCHI006811	Chr11	4691936	4697427	Sub1-2
LITCHI006812	Chr11	4705921	4712563	Sub1-2
LITCHI006813	Chr11	4713206	4714275	Sub1-2
LITCHI006814	Chr11	4714602	4717037	Sub1-2
LITCHI006815	Chr11	4718358	4720926	Sub1-2, Sub1-3
LITCHI006816	Chr11	4731930	4738133	Sub1-2, Sub1-3
LITCHI006817	Chr11	4743911	4747162	Sub1-2, Sub1-3
LITCHI006818	Chr11	4745430	4760952	Sub1-2, Sub1-3
LITCHI006819	Chr11	4747265	4754884	Sub1-2, Sub1-3
LITCHI006820	Chr11	4758545	4758734	Sub1-2, Sub1-3
LITCHI006821	Chr11	4761892	4765925	Sub1-2, Sub1-3
LITCHI006822	Chr11	4766120	4766571	Sub1-2, Sub1-3
LITCHI006823	Chr11	4766287	4772023	Sub1-2, Sub1-3
LITCHI006824	Chr11	4782492	4790482	Sub1-2, Sub1-3
LITCHI006825	Chr11	4808665	4809342	Sub1-2, Sub1-3
LITCHI006826	Chr11	4814672	4817260	Sub1-2, Sub1-3
LITCHI006827	Chr11	4819761	4820531	Sub1-2, Sub1-3
LITCHI006828	Chr11	4836948	4837614	Sub1-2, Sub1-3
LITCHI006829	Chr11	4854021	4854393	Sub1-2, Sub1-3
LITCHI006830	Chr11	4873003	4874053	Sub1-2, Sub1-3
LITCHI006831	Chr11	4886325	4893987	Sub1-2, Sub1-3
LITCHI006832	Chr11	4895089	4895659	Sub1-2, Sub1-3
LITCHI006833	Chr11	4905497	4906281	Sub1-2, Sub1-3
LITCHI006834	Chr11	4913436	4914680	Sub1-2, Sub1-3
LITCHI006835	Chr11	4915753	4916227	Sub1-2, Sub1-3
LITCHI006836	Chr11	4943500	4943872	Sub1-2, Sub1-3
LITCHI006837	Chr11	4961651	4962434	Sub1-2, Sub1-3
LITCHI006838	Chr11	4969475	4970491	Sub1-2, Sub1-3
LITCHI006839	Chr11	4977886	4978120	Sub1-2, Sub1-3
LITCHI006840	Chr11	4984173	4989096	Sub1-2, Sub1-3
LITCHI006841	Chr11	4994256	4999228	Sub1-2, Sub1-3
LITCHI006842	Chr11	5022267	5046441	Sub1-2, Sub1-3
LITCHI006843	Chr11	5061560	5068415	Sub1-2, Sub1-3
LITCHI006844	Chr11	5069161	5069470	Sub1-2, Sub1-3
LITCHI006845	Chr11	5069497	5070233	Sub1-2, Sub1-3
LITCHI006846	Chr11	5071532	5078525	Sub1-2, Sub1-3
LITCHI006847	Chr11	5078584	5081265	Sub1-2, Sub1-3
LITCHI006848	Chr11	5095125	5097321	Sub1-2
LITCHI006849	Chr11	5101347	5106443	Sub1-2
LITCHI006850	Chr11	5125584	5130369	Sub1-2
LITCHI006851	Chr11	5130506	5132309	Sub1-2
LITCHI006852	Chr11	5139080	5139935	Sub1-2
LITCHI006853	Chr11	5141699	5143827	Sub1-2
LITCHI006854	Chr11	5145658	5147541	Sub1-2
LITCHI006855	Chr11	5148487	5148843	Sub1-2
LITCHI006856	Chr11	5150421	5153010	Sub1-2
LITCHI006857	Chr11	5153625	5154982	Sub1-2
LITCHI006858	Chr11	5163482	5165939	Sub1-2
LITCHI006859	Chr11	5171215	5185534	Sub1-2
LITCHI006860	Chr11	5182328	5185280	Sub1-2
LITCHI006861	Chr11	5185616	5188987	Sub1-2
LITCHI006862	Chr11	5190124	5194857	Sub1-2
LITCHI006863	Chr11	5226450	5227677	Sub1-2
LITCHI006864	Chr11	5235107	5235440	Sub1-2
LITCHI006865	Chr11	5261849	5262873	Sub1-2
LITCHI006866	Chr11	5268213	5271488	Sub1-2
LITCHI006867	Chr11	5279084	5284033	Sub1-2
LITCHI006868	Chr11	5291311	5293719	Sub1-2
LITCHI006869	Chr11	5303472	5305207	Sub1-2
LITCHI006870	Chr11	5305812	5306398	Sub1-2
LITCHI006871	Chr11	5306948	5313100	Sub1-2
LITCHI006872	Chr11	5314935	5322229	Sub1-2
LITCHI006873	Chr11	5322249	5322854	Sub1-2
LITCHI006874	Chr11	5322989	5327107	Sub1-2
LITCHI006875	Chr11	5325284	5326886	Sub1-2
LITCHI006876	Chr11	5332785	5335598	Sub1-2
LITCHI006877	Chr11	5337746	5343258	Sub1-2
LITCHI006878	Chr11	5347611	5354090	Sub1-2
LITCHI006879	Chr11	5355598	5358786	Sub1-2
LITCHI006880	Chr11	5369372	5371628	Sub1-2
LITCHI006881	Chr11	5371787	5378040	Sub1-2
LITCHI006882	Chr11	5378109	5378549	Sub1-2
LITCHI006883	Chr11	5378590	5379425	Sub1-2
LITCHI006884	Chr11	5379584	5381847	Sub1-2
LITCHI006885	Chr11	5392436	5395452	Sub1-2
LITCHI006886	Chr11	5399381	5405981	Sub1-2
LITCHI006887	Chr11	5415999	5424343	Sub1-2
LITCHI006888	Chr11	5415999	5425048	Sub1-2
LITCHI006889	Chr11	5427273	5461794	Sub1-2
LITCHI006890	Chr11	5443491	5448816	Sub1-2
LITCHI006891	Chr11	5465839	5467584	Sub1-2
LITCHI006892	Chr11	5488191	5489488	Sub1-2
LITCHI006893	Chr11	5495422	5498240	Sub1-2
LITCHI006894	Chr11	5510471	5513292	Sub1-2
LITCHI006895	Chr11	5528276	5530597	Sub1-2
LITCHI006896	Chr11	5533732	5536336	Sub1-2
LITCHI006897	Chr11	5540235	5540685	Sub1-2
LITCHI006898	Chr11	5541901	5544199	Sub1-2
LITCHI006899	Chr11	5546721	5550360	Sub1-2
LITCHI006900	Chr11	5550986	5554841	Sub1-2
LITCHI006901	Chr11	5562696	5575131	Sub1-2
LITCHI006902	Chr11	5577074	5585972	Sub1-2
LITCHI006903	Chr11	5588484	5593151	Sub1-2
LITCHI006904	Chr11	5605689	5606914	Sub1-2
LITCHI006905	Chr11	5618221	5621604	Sub1-2
LITCHI006906	Chr11	5641369	5645028	Sub1-2
LITCHI006907	Chr11	5646098	5665483	Sub1-2
LITCHI006908	Chr11	5667387	5671545	Sub1-2
LITCHI006909	Chr11	5700077	5702008	Sub1-2
LITCHI006910	Chr11	5711279	5723684	Sub1-2
LITCHI006911	Chr11	5711879	5717909	Sub1-2
LITCHI006912	Chr11	5732309	5739182	Sub1-2
LITCHI006913	Chr11	5732385	5741621	Sub1-2
LITCHI006914	Chr11	5747498	5755622	Sub1-2
LITCHI006915	Chr11	5778558	5783017	Sub1-2
LITCHI006916	Chr11	5799391	5804443	Sub1-2
LITCHI006917	Chr11	5830193	5835676	Sub1-2
LITCHI006918	Chr11	5836531	5839044	Sub1-2
LITCHI006919	Chr11	5854427	5859601	Sub1-2
LITCHI006920	Chr11	5860942	5864563	Sub1-2
LITCHI006921	Chr11	5883587	5893734	Sub1-2
LITCHI006922	Chr11	5893801	5894478	Sub1-2
LITCHI006923	Chr11	5922172	5927280	Sub1-2
LITCHI006924	Chr11	5946199	5951067	Sub1-2
LITCHI006925	Chr11	5952325	5954392	Sub1-2
LITCHI006926	Chr11	5963316	5964616	Sub1-2
LITCHI006927	Chr11	5963543	5965922	Sub1-2
LITCHI006928	Chr11	5976639	5981348	Sub1-2
LITCHI006929	Chr11	5989241	5995916	Sub1-2
LITCHI006930	Chr11	5991639	5995916	Sub1-2
LITCHI006931	Chr11	6000435	6003653	Sub1-2
LITCHI006932	Chr11	6028734	6038844	Sub1-2
LITCHI006933	Chr11	6044382	6048485	Sub1-2
LITCHI006934	Chr11	6044600	6045107	Sub1-2
LITCHI006935	Chr11	6045160	6046189	Sub1-2
LITCHI006936	Chr11	6048524	6056599	Sub1-2
LITCHI006937	Chr11	6058414	6064637	Sub1-2
LITCHI006938	Chr11	6064749	6068034	Sub1-2
LITCHI006939	Chr11	6108458	6112304	Sub1-2
LITCHI006940	Chr11	6115781	6119504	Sub1-2
LITCHI006941	Chr11	6130322	6130661	Sub1-2
LITCHI006942	Chr11	6131819	6134074	Sub1-2
LITCHI006943	Chr11	6141448	6145199	Sub1-2
LITCHI006944	Chr11	6155048	6157963	Sub1-2
LITCHI006945	Chr11	6181883	6194171	Sub1-2
LITCHI006946	Chr11	6182419	6183361	Sub1-2
LITCHI006947	Chr11	6222574	6233047	Sub1-2
LITCHI006948	Chr11	6222697	6223681	Sub1-2
LITCHI006949	Chr11	6235770	6236086	Sub1-2
LITCHI006950	Chr11	6241764	6246306	Sub1-2
LITCHI006951	Chr11	6264619	6265454	Sub1-2
LITCHI006952	Chr11	6266657	6275054	Sub1-2
LITCHI006953	Chr11	6281315	6284045	Sub1-2
LITCHI006954	Chr11	6302271	6302980	Sub1-2
LITCHI006955	Chr11	6311688	6313438	Sub1-2
LITCHI006956	Chr11	6329493	6330552	Sub1-2
LITCHI006957	Chr11	6331127	6341053	Sub1-2
LITCHI006958	Chr11	6343866	6350117	Sub1-2
LITCHI006959	Chr11	6344403	6346866	Sub1-2
LITCHI006960	Chr11	6351033	6353155	Sub1-2
LITCHI006961	Chr11	6353253	6362246	Sub1-2
LITCHI006962	Chr11	6369176	6371164	Sub1-2
LITCHI006963	Chr11	6384628	6401264	Sub1-2
LITCHI006964	Chr11	6412618	6422776	Sub1-2
LITCHI006965	Chr11	6422981	6424461	Sub1-2
LITCHI006966	Chr11	6424529	6428211	Sub1-2
LITCHI006967	Chr11	6430729	6432275	Sub1-2
LITCHI006968	Chr11	6456884	6459750	Sub1-2
LITCHI006969	Chr11	6462921	6464120	Sub1-2
LITCHI006970	Chr11	6464427	6469142	Sub1-2
LITCHI006971	Chr11	6495667	6507695	Sub1-2
LITCHI006972	Chr11	6510191	6516596	Sub1-2
LITCHI006973	Chr11	6519100	6528665	Sub1-2
LITCHI006974	Chr11	6533213	6534903	Sub1-2
LITCHI006975	Chr11	6541902	6542487	Sub1-2
LITCHI006976	Chr11	6542693	6550872	Sub1-2
LITCHI006977	Chr11	6553441	6559587	Sub1-2
LITCHI006978	Chr11	6553444	6559587	Sub1-2
LITCHI006979	Chr11	6561866	6562936	Sub1-2
LITCHI006980	Chr11	6564207	6578954	Sub1-2
LITCHI007152	Chr11	8598563	8607868	Sub1-2
LITCHI007153	Chr11	8609494	8619900	Sub1-2
LITCHI007154	Chr11	8624203	8638185	Sub1-2
LITCHI007155	Chr11	8629235	8633758	Sub1-2
LITCHI007156	Chr11	8639137	8640617	Sub1-2
LITCHI007157	Chr11	8663017	8669124	Sub1-2
LITCHI007158	Chr11	8669902	8673890	Sub1-2
LITCHI007159	Chr11	8674700	8681986	Sub1-2
LITCHI007312	Chr11	11255721	11257637	Sub1-2
LITCHI007313	Chr11	11261387	11267742	Sub1-2
LITCHI007314	Chr11	11287266	11288732	Sub1-2
LITCHI007315	Chr11	11292059	11306575	Sub1-2
LITCHI007316	Chr11	11315651	11316144	Sub1-2
LITCHI007317	Chr11	11316505	11319840	Sub1-2
LITCHI007318	Chr11	11340817	11355004	Sub1-2
LITCHI007319	Chr11	11371484	11380838	Sub1-2
LITCHI007320	Chr11	11412110	11413718	Sub1-2
LITCHI007321	Chr11	11415004	11416739	Sub1-2
LITCHI007322	Chr11	11434066	11435317	Sub1-2
LITCHI007323	Chr11	11437697	11441683	Sub1-2
LITCHI007324	Chr11	11491752	11493086	Sub1-2
LITCHI007325	Chr11	11498469	11506583	Sub1-2
LITCHI007326	Chr11	11508441	11511398	Sub1-2
LITCHI007327	Chr11	11516202	11522540	Sub1-2
LITCHI007328	Chr11	11527556	11530346	Sub1-2
LITCHI007329	Chr11	11534936	11539293	Sub1-2
LITCHI007330	Chr11	11559488	11569366	Sub1-2
LITCHI007331	Chr11	11574940	11577577	Sub1-2
LITCHI007332	Chr11	11577610	11580931	Sub1-2
LITCHI007333	Chr11	11589616	11590324	Sub1-2
LITCHI007338	Chr11	11736268	11739239	Sub1-2
LITCHI007339	Chr11	11782940	11784375	Sub1-2
LITCHI007340	Chr11	11832484	11834786	Sub1-2
LITCHI007341	Chr11	11834823	11835352	Sub1-2
LITCHI007342	Chr11	11839682	11840434	Sub1-2
LITCHI007343	Chr11	11860659	11863179	Sub1-2
LITCHI007344	Chr11	11878045	11880631	Sub1-2
LITCHI007348	Chr11	11962551	11986439	Sub1-2
LITCHI007349	Chr11	11986617	11997614	Sub1-2
LITCHI007350	Chr11	11987958	11988827	Sub1-2
LITCHI007351	Chr11	12045183	12067260	Sub1-2
LITCHI007352	Chr11	12075628	12083720	Sub1-2
LITCHI007353	Chr11	12107288	12127010	Sub1-2
LITCHI007354	Chr11	12152221	12153561	Sub1-2
LITCHI007355	Chr11	12152725	12164240	Sub1-2
LITCHI007373	Chr11	12491009	12496912	Sub1-2
LITCHI007374	Chr11	12507720	12515820	Sub1-2
LITCHI007375	Chr11	12535274	12539893	Sub1-2
LITCHI007376	Chr11	12543953	12555115	Sub1-2
LITCHI007377	Chr11	12559264	12569428	Sub1-2
LITCHI007378	Chr11	12570098	12570480	Sub1-2
LITCHI007379	Chr11	12572234	12581507	Sub1-2
LITCHI007380	Chr11	12598694	12606496	Sub1-2
LITCHI007381	Chr11	12640256	12648673	Sub1-2
LITCHI007382	Chr11	12658182	12666429	Sub1-2
LITCHI007396	Chr11	13158842	13163180	Sub1-2
LITCHI007397	Chr11	13211185	13214752	Sub1-2
LITCHI007398	Chr11	13221647	13225979	Sub1-2
LITCHI007423	Chr11	13828353	13836480	Sub1-2
LITCHI007424	Chr11	13828485	13836480	Sub1-2
LITCHI007425	Chr11	13838715	13853899	Sub1-2
LITCHI007426	Chr11	13858788	13863530	Sub1-2
LITCHI007427	Chr11	13865325	13867182	Sub1-2
LITCHI007428	Chr11	13888575	13893959	Sub1-2
LITCHI007429	Chr11	13897089	13907905	Sub1-2
LITCHI007430	Chr11	13932367	13975266	Sub1-2
LITCHI007431	Chr11	14025102	14031530	Sub1-2
LITCHI007432	Chr11	14035137	14050882	Sub1-2
LITCHI007433	Chr11	14104604	14108116	Sub1-2
LITCHI007434	Chr11	14124362	14129057	Sub1-2
LITCHI007435	Chr11	14163322	14170398	Sub1-2
LITCHI007436	Chr11	14176827	14181632	Sub1-2
LITCHI007437	Chr11	14187113	14187720	Sub1-2
LITCHI007438	Chr11	14299645	14301091	Sub1-2
LITCHI007439	Chr11	14301094	14302121	Sub1-2
LITCHI007440	Chr11	14321572	14322815	Sub1-2
LITCHI007453	Chr11	14634634	14651644	Sub1-2
LITCHI007454	Chr11	14653705	14671358	Sub1-2
LITCHI007455	Chr11	14677886	14679302	Sub1-2
LITCHI007456	Chr11	14682191	14682811	Sub1-2
LITCHI007457	Chr11	14682827	14683162	Sub1-2
LITCHI007458	Chr11	14683191	14683544	Sub1-2
LITCHI007459	Chr11	14733569	14734632	Sub1-2
LITCHI007460	Chr11	14736008	14743341	Sub1-2
LITCHI007461	Chr11	14759257	14763439	Sub1-2
LITCHI007462	Chr11	14771707	14781277	Sub1-2
LITCHI007463	Chr11	14791289	14823221	Sub1-2
LITCHI007464	Chr11	14833151	14889156	Sub1-2
LITCHI007465	Chr11	14924189	14926778	Sub1-2
LITCHI007466	Chr11	14930518	14938459	Sub1-2
LITCHI007467	Chr11	14943854	14947589	Sub1-2
LITCHI007468	Chr11	14959652	14966114	Sub1-2
LITCHI007469	Chr11	14963962	14968887	Sub1-2
LITCHI007470	Chr11	14968794	14972505	Sub1-2
LITCHI007471	Chr11	14972631	14972926	Sub1-2
LITCHI007472	Chr11	14972929	14975443	Sub1-2
LITCHI007473	Chr11	14998910	15006971	Sub1-2
LITCHI007474	Chr11	15282737	15286986	Sub1-2
LITCHI007475	Chr11	15308652	15314030	Sub1-2
LITCHI007476	Chr11	15310769	15314030	Sub1-2
LITCHI007477	Chr11	15340888	15344930	Sub1-2
LITCHI007478	Chr11	15356869	15357635	Sub1-2
LITCHI007479	Chr11	15358330	15360735	Sub1-2
LITCHI007480	Chr11	15381767	15391615	Sub1-2
LITCHI007481	Chr11	15496406	15500181	Sub1-2
LITCHI007482	Chr11	15500292	15502219	Sub1-2
LITCHI007483	Chr11	15504092	15506521	Sub1-2
LITCHI007484	Chr11	15542431	15546615	Sub1-2
LITCHI007485	Chr11	15577230	15580368	Sub1-2
LITCHI007486	Chr11	15608920	15618007	Sub1-2
LITCHI007488	Chr11	15692071	15692726	Sub1-2
LITCHI007489	Chr11	15693331	15701056	Sub1-2
LITCHI007490	Chr11	15747822	15751645	Sub1-2
LITCHI007491	Chr11	15751768	15752927	Sub1-2
LITCHI007493	Chr11	15787819	15789698	Sub1-2
LITCHI007494	Chr11	15804597	15805591	Sub1-2
LITCHI007495	Chr11	15845469	15852096	Sub1-2
LITCHI007496	Chr11	15857218	15871095	Sub1-2
LITCHI007497	Chr11	15942084	15944979	Sub1-2
LITCHI007498	Chr11	15973229	15979571	Sub1-2
LITCHI007499	Chr11	15974121	15975425	Sub1-2
LITCHI007500	Chr11	15976031	15979993	Sub1-2
LITCHI007501	Chr11	16008831	16010039	Sub1-2
LITCHI007502	Chr11	16061983	16066131	Sub1-2
LITCHI007503	Chr11	16116306	16121804	Sub1-2
LITCHI007504	Chr11	16133025	16135807	Sub1-2
LITCHI007505	Chr11	16208617	16212587	Sub1-2
LITCHI007506	Chr11	16371420	16380444	Sub1-2
LITCHI007507	Chr11	16377815	16378812	Sub1-2
LITCHI007508	Chr11	16378967	16402809	Sub1-2
LITCHI007509	Chr11	16441518	16442463	Sub1-2
LITCHI007510	Chr11	16455174	16456689	Sub1-2
LITCHI007511	Chr11	16487791	16503062	Sub1-2
LITCHI007512	Chr11	16514640	16515443	Sub1-2
LITCHI007513	Chr11	16531388	16532431	Sub1-2
LITCHI007514	Chr11	16558992	16572665	Sub1-2
LITCHI007516	Chr11	16787459	16803556	Sub1-2
LITCHI007517	Chr11	16804845	16805637	Sub1-2
LITCHI007518	Chr11	16807655	16808349	Sub1-2
LITCHI007519	Chr11	16828685	16829796	Sub1-2
LITCHI007520	Chr11	16829837	16833394	Sub1-2
LITCHI007521	Chr11	16843350	16843902	Sub1-2
LITCHI007522	Chr11	16850371	16858836	Sub1-2
LITCHI007523	Chr11	16868758	16876622	Sub1-2
LITCHI007524	Chr11	16891674	16894718	Sub1-2
LITCHI007525	Chr11	17013666	17018950	Sub1-2
LITCHI007526	Chr11	17023174	17029964	Sub1-2
LITCHI007527	Chr11	17027648	17030738	Sub1-2
LITCHI007528	Chr11	17053217	17059370	Sub1-2
LITCHI007529	Chr11	17059673	17061778	Sub1-2
LITCHI007530	Chr11	17071958	17074135	Sub1-2
LITCHI007531	Chr11	17100061	17102237	Sub1-2
LITCHI007532	Chr11	17146929	17148494	Sub1-2
LITCHI007533	Chr11	17154496	17155935	Sub1-2
LITCHI007534	Chr11	17172339	17177771	Sub1-2
LITCHI007535	Chr11	17188245	17189938	Sub1-2
LITCHI007536	Chr11	17193255	17194736	Sub1-2
LITCHI007537	Chr11	17193617	17194493	Sub1-2
LITCHI007538	Chr11	17195693	17195991	Sub1-2
LITCHI007539	Chr11	17196175	17202745	Sub1-2
LITCHI007540	Chr11	17230621	17232313	Sub1-2
LITCHI007541	Chr11	17280175	17289122	Sub1-2
LITCHI007542	Chr11	17296072	17299773	Sub1-2
LITCHI007543	Chr11	17302982	17306753	Sub1-2
LITCHI007544	Chr11	17323758	17327884	Sub1-2
LITCHI007545	Chr11	17369770	17371671	Sub1-2
LITCHI007546	Chr11	17408529	17410713	Sub1-2
LITCHI007547	Chr11	17416957	17421189	Sub1-2
LITCHI007548	Chr11	17449110	17454409	Sub1-2
LITCHI007549	Chr11	17500965	17505536	Sub1-2
LITCHI007550	Chr11	17505539	17506942	Sub1-2
LITCHI007551	Chr11	17557292	17565812	Sub1-2
LITCHI007552	Chr11	17592472	17598013	Sub1-2
LITCHI007553	Chr11	17598627	17599119	Sub1-2
LITCHI007554	Chr11	17650753	17652269	Sub1-2
LITCHI007555	Chr11	17673381	17677034	Sub1-2
LITCHI007556	Chr11	17676399	17698044	Sub1-2
LITCHI007557	Chr11	17721330	17723279	Sub1-2
LITCHI007558	Chr11	17743405	17748651	Sub1-2
LITCHI007559	Chr11	17788008	17794953	Sub1-2
LITCHI007560	Chr11	17807511	17812276	Sub1-2
LITCHI007562	Chr11	18076770	18077733	Sub1-2
LITCHI007563	Chr11	18077778	18084452	Sub1-2
LITCHI007564	Chr11	18084521	18084869	Sub1-2
LITCHI007565	Chr11	18120661	18123013	Sub1-2
LITCHI007566	Chr11	18172253	18173208	Sub1-2
LITCHI007567	Chr11	18204405	18207099	Sub1-2
LITCHI007568	Chr11	18211102	18213289	Sub1-2
LITCHI007569	Chr11	18232682	18237181	Sub1-2
LITCHI007570	Chr11	18292563	18308451	Sub1-2
LITCHI007582	Chr11	18582930	18583961	Sub1-2
LITCHI007583	Chr11	18584416	18585457	Sub1-2
LITCHI007584	Chr11	18585489	18586797	Sub1-2
LITCHI007585	Chr11	18587569	18593143	Sub1-2
LITCHI007586	Chr11	18598859	18600464	Sub1-2
LITCHI007587	Chr11	18679461	18691646	Sub1-2
LITCHI007588	Chr11	18704102	18704459	Sub1-2
LITCHI007589	Chr11	18725591	18726501	Sub1-2
LITCHI007590	Chr11	18736379	18736871	Sub1-2
LITCHI007591	Chr11	18736921	18737325	Sub1-2
LITCHI007592	Chr11	18752202	18753337	Sub1-2
LITCHI007593	Chr11	18818870	18819317	Sub1-2
LITCHI007594	Chr11	18824430	18824813	Sub1-2
LITCHI007595	Chr11	18868183	18871025	Sub1-2
LITCHI007596	Chr11	18877728	18877953	Sub1-2
LITCHI007597	Chr11	18878680	18878903	Sub1-2
LITCHI007598	Chr11	18878918	18879521	Sub1-2
LITCHI007599	Chr11	18879889	18881242	Sub1-2
LITCHI007600	Chr11	18881257	18884808	Sub1-2
LITCHI007601	Chr11	18890878	18891366	Sub1-2
LITCHI007602	Chr11	18937577	18940577	Sub1-2
LITCHI007603	Chr11	18938045	18943485	Sub1-2
LITCHI007604	Chr11	18944678	18944888	Sub1-2
LITCHI007605	Chr11	18980806	18985643	Sub1-2
LITCHI007606	Chr11	19021411	19023829	Sub1-2
LITCHI007607	Chr11	19022411	19023016	Sub1-2
LITCHI007608	Chr11	19024181	19027247	Sub1-2
LITCHI007609	Chr11	19027310	19034717	Sub1-2
LITCHI007610	Chr11	19040718	19042372	Sub1-2
LITCHI007611	Chr11	19059592	19061675	Sub1-2
LITCHI007612	Chr11	19076955	19084114	Sub1-2
LITCHI007613	Chr11	19084635	19086082	Sub1-2
LITCHI007614	Chr11	19086726	19089120	Sub1-2
LITCHI007615	Chr11	19089436	19091866	Sub1-2
LITCHI007616	Chr11	19119337	19123655	Sub1-2
LITCHI007617	Chr11	19124055	19129903	Sub1-2
LITCHI007618	Chr11	19140735	19141461	Sub1-2
LITCHI007619	Chr11	19186180	19186852	Sub1-2
LITCHI007620	Chr11	19204052	19205065	Sub1-2
LITCHI007621	Chr11	19297261	19297581	Sub1-2
LITCHI007622	Chr11	19303555	19304567	Sub1-2
LITCHI007623	Chr11	19371276	19375171	Sub1-2
LITCHI007624	Chr11	19411204	19415353	Sub1-2
LITCHI007625	Chr11	19418139	19421945	Sub1-2
LITCHI007626	Chr11	19445782	19448857	Sub1-2
LITCHI007627	Chr11	19462759	19467475	Sub1-2
LITCHI007628	Chr11	19484737	19485601	Sub1-2
LITCHI007629	Chr11	19504853	19505607	Sub1-2
LITCHI007630	Chr11	19515031	19536004	Sub1-2
LITCHI007634	Chr11	19640904	19651603	Sub1-2
LITCHI007635	Chr11	19657302	19658496	Sub1-2
LITCHI007636	Chr11	19660930	19685045	Sub1-2
LITCHI007637	Chr11	19674834	19675877	Sub1-2
LITCHI007638	Chr11	19689077	19690053	Sub1-2
LITCHI007639	Chr11	19724258	19725090	Sub1-2
LITCHI007640	Chr11	19767660	19771794	Sub1-2
LITCHI007641	Chr11	19832064	19832397	Sub1-2
LITCHI007642	Chr11	19847956	19851888	Sub1-2
LITCHI007643	Chr11	19884008	19889357	Sub1-2
LITCHI007644	Chr11	19895768	19900350	Sub1-2
LITCHI007645	Chr11	19935130	19936547	Sub1-2
LITCHI007646	Chr11	19957481	19960057	Sub1-2
LITCHI007647	Chr11	19975627	19978572	Sub1-2
LITCHI007648	Chr11	19982593	19983534	Sub1-2
LITCHI007649	Chr11	19985760	19989423	Sub1-2
LITCHI007650	Chr11	20006004	20008205	Sub1-2
LITCHI007651	Chr11	20008265	20008613	Sub1-2
LITCHI007652	Chr11	20008620	20008969	Sub1-2
LITCHI007653	Chr11	20024244	20038201	Sub1-2
LITCHI007654	Chr11	20043948	20048088	Sub1-2
LITCHI007655	Chr11	20053304	20054470	Sub1-2
LITCHI007656	Chr11	20113335	20116604	Sub1-2
LITCHI007657	Chr11	20128883	20140473	Sub1-2
LITCHI007658	Chr11	20140503	20141857	Sub1-2
LITCHI007659	Chr11	20171012	20174382	Sub1-2
LITCHI007660	Chr11	20184084	20185085	Sub1-2
LITCHI007661	Chr11	20186248	20187481	Sub1-2
LITCHI007662	Chr11	20190585	20191916	Sub1-2
LITCHI007663	Chr11	20193232	20199111	Sub1-2
LITCHI007664	Chr11	20206555	20210411	Sub1-2
LITCHI007665	Chr11	20235010	20244408	Sub1-2
LITCHI007666	Chr11	20249480	20251281	Sub1-2
LITCHI007667	Chr11	20307898	20308264	Sub1-2
LITCHI007668	Chr11	20341415	20341889	Sub1-2
LITCHI007669	Chr11	20344368	20353988	Sub1-2
LITCHI007670	Chr11	20371600	20373785	Sub1-2
LITCHI007671	Chr11	20375915	20377477	Sub1-2
LITCHI007672	Chr11	20378647	20387012	Sub1-2
LITCHI007673	Chr11	20389838	20394343	Sub1-2
LITCHI007674	Chr11	20421153	20426953	Sub1-2
LITCHI007675	Chr11	20440833	20452021	Sub1-2
LITCHI007676	Chr11	20441436	20446102	Sub1-2
LITCHI007677	Chr11	20461653	20465108	Sub1-2
LITCHI007678	Chr11	20465440	20466267	Sub1-2
LITCHI007679	Chr11	20468809	20471167	Sub1-2
LITCHI007680	Chr11	20477440	20485079	Sub1-2
LITCHI007681	Chr11	20485885	20489641	Sub1-2
LITCHI007682	Chr11	20496368	20496883	Sub1-2
LITCHI007683	Chr11	20502494	20508747	Sub1-2
LITCHI007684	Chr11	20512137	20512968	Sub1-2
LITCHI007685	Chr11	20582290	20584641	Sub1-2
LITCHI007686	Chr11	20586030	20590105	Sub1-2
LITCHI007687	Chr11	20593969	20603245	Sub1-2
LITCHI007688	Chr11	20605255	20606218	Sub1-2
LITCHI007689	Chr11	20606490	20608247	Sub1-2
LITCHI007690	Chr11	20610211	20620188	Sub1-2
LITCHI007691	Chr11	20635831	20638845	Sub1-2
LITCHI024544	Chr13	17268651	17274369	Sub1-3
LITCHI024545	Chr13	17276676	17284314	Sub1-3
LITCHI024546	Chr13	17308474	17328960	Sub1-3
LITCHI024547	Chr13	17328966	17334673	Sub1-3
LITCHI024548	Chr13	17337069	17344634	Sub1-3
LITCHI024549	Chr13	17362280	17371281	Sub1-3
LITCHI024864	Chr13	20817400	20819719	Sub2-3
LITCHI024865	Chr13	20825054	20826883	Sub2-3
LITCHI024866	Chr13	20825054	20828790	Sub2-3
LITCHI024867	Chr13	20827465	20834443	Sub2-3
LITCHI024868	Chr13	20844995	20847588	Sub2-3
LITCHI024869	Chr13	20847589	20849315	Sub2-3
LITCHI024870	Chr13	20850895	20854483	Sub2-3
LITCHI024871	Chr13	20870926	20874486	Sub2-3
LITCHI024872	Chr13	20874889	20877898	Sub2-3
LITCHI024873	Chr13	20883300	20885560	Sub2-3
LITCHI024874	Chr13	20890037	20895571	Sub2-3
LITCHI024875	Chr13	20901924	20906179	Sub2-3
LITCHI024876	Chr13	20914019	20914584	Sub2-3
LITCHI024877	Chr13	20926066	20929623	Sub2-3
LITCHI024878	Chr13	20929914	20934332	Sub2-3
LITCHI006135	Chr14	20531300	20532693	Sub1-3, Sub2-3
LITCHI006136	Chr14	20532711	20538990	Sub1-3, Sub2-3
LITCHI006137	Chr14	20539622	20551464	Sub1-3, Sub2-3
LITCHI006138	Chr14	20587390	20595023	Sub1-3, Sub2-3
LITCHI006139	Chr14	20598395	20598819	Sub1-3, Sub2-3
LITCHI006140	Chr14	20598856	20599167	Sub1-3, Sub2-3
LITCHI006141	Chr14	20599238	20600323	Sub1-3, Sub2-3
LITCHI006142	Chr14	20600677	20603403	Sub1-3, Sub2-3
LITCHI006143	Chr14	20621358	20622801	Sub1-3, Sub2-3
LITCHI006144	Chr14	20622816	20623186	Sub1-3, Sub2-3
LITCHI006145	Chr14	20625650	20626111	Sub1-3, Sub2-3
LITCHI006250	Chr14	23725077	23730158	Sub1-3
LITCHI012164	Chr2	1622152	1622597	Sub2-3
LITCHI012165	Chr2	1625635	1628459	Sub2-3
LITCHI012166	Chr2	1633951	1635178	Sub2-3
LITCHI012167	Chr2	1635378	1638226	Sub2-3
LITCHI012168	Chr2	1639174	1639700	Sub2-3
LITCHI012169	Chr2	1651382	1655355	Sub2-3
LITCHI012170	Chr2	1655574	1656010	Sub2-3
LITCHI012171	Chr2	1660542	1666846	Sub2-3
LITCHI012172	Chr2	1679247	1686735	Sub2-3
LITCHI012173	Chr2	1709877	1713334	Sub2-3
LITCHI012336	Chr2	5645809	5647843	Sub2-3
LITCHI012337	Chr2	5654296	5655116	Sub2-3
LITCHI012338	Chr2	5655974	5656512	Sub2-3
LITCHI012339	Chr2	5676350	5677711	Sub2-3
LITCHI012340	Chr2	5687292	5691504	Sub2-3
LITCHI012341	Chr2	5693801	5695573	Sub2-3
LITCHI012342	Chr2	5702794	5705857	Sub2-3
LITCHI012343	Chr2	5706469	5707054	Sub2-3
LITCHI012344	Chr2	5747926	5748437	Sub2-3
LITCHI012345	Chr2	5748670	5750730	Sub2-3
LITCHI012362	Chr2	6064745	6068269	Sub2-3
LITCHI012363	Chr2	6089000	6092356	Sub2-3
LITCHI012364	Chr2	6089558	6096687	Sub2-3
LITCHI012365	Chr2	6099787	6102108	Sub2-3
LITCHI012366	Chr2	6105380	6107209	Sub2-3
LITCHI012367	Chr2	6109291	6114380	Sub2-3
LITCHI012368	Chr2	6137483	6141631	Sub2-3
LITCHI012369	Chr2	6156730	6160338	Sub2-3
LITCHI012370	Chr2	6162354	6166203	Sub2-3
LITCHI012371	Chr2	6166348	6167312	Sub2-3
LITCHI012372	Chr2	6175973	6180634	Sub2-3
LITCHI012461	Chr2	8897195	8902888	Sub2-3
LITCHI012462	Chr2	8905033	8909279	Sub2-3
LITCHI012463	Chr2	8916267	8921469	Sub2-3
LITCHI012464	Chr2	8921960	8931855	Sub2-3
LITCHI012465	Chr2	8934192	8943232	Sub2-3
LITCHI012466	Chr2	8944655	8949255	Sub2-3
LITCHI012467	Chr2	8949446	8952620	Sub2-3
LITCHI012468	Chr2	8967190	8972282	Sub2-3
LITCHI012469	Chr2	9011556	9011798	Sub2-3
LITCHI012470	Chr2	9027377	9032940	Sub2-3
LITCHI013441	Chr2	30232772	30236113	Sub2-3
LITCHI013442	Chr2	30248863	30250439	Sub2-3
LITCHI013443	Chr2	30250441	30250792	Sub2-3
LITCHI013444	Chr2	30252943	30254147	Sub2-3
LITCHI013445	Chr2	30254165	30255614	Sub2-3
LITCHI013446	Chr2	30257046	30259740	Sub2-3
LITCHI013447	Chr2	30261493	30272952	Sub2-3
LITCHI025271	Chr3	93371	99220	Sub2-3
LITCHI025272	Chr3	124408	125733	Sub2-3
LITCHI025273	Chr3	126843	129875	Sub2-3
LITCHI025274	Chr3	128107	129875	Sub2-3
LITCHI025275	Chr3	161693	167449	Sub2-3
LITCHI025276	Chr3	161693	169650	Sub2-3
LITCHI025277	Chr3	171175	172508	Sub2-3
LITCHI025278	Chr3	176929	181041	Sub2-3
LITCHI025279	Chr3	187195	188994	Sub2-3
LITCHI025280	Chr3	189354	194117	Sub2-3
LITCHI025281	Chr3	199693	204527	Sub2-3
LITCHI025282	Chr3	208150	211216	Sub2-3
LITCHI025791	Chr3	4061410	4062753	Sub1-2
LITCHI025792	Chr3	4065883	4070159	Sub1-2
LITCHI025793	Chr3	4072135	4077262	Sub1-2
LITCHI025794	Chr3	4081003	4083628	Sub1-2
LITCHI025795	Chr3	4085223	4093945	Sub1-2
LITCHI025796	Chr3	4094442	4097054	Sub1-2
LITCHI025797	Chr3	4105386	4106520	Sub1-2
LITCHI025798	Chr3	4108551	4111358	Sub1-2
LITCHI025799	Chr3	4114603	4115277	Sub1-2
LITCHI025800	Chr3	4130321	4137191	Sub1-2
LITCHI025801	Chr3	4137192	4140915	Sub1-2
LITCHI025802	Chr3	4141038	4141380	Sub1-2
LITCHI025803	Chr3	4142037	4142778	Sub1-2
LITCHI025804	Chr3	4148146	4152708	Sub1-2
LITCHI025805	Chr3	4159413	4164246	Sub1-2
LITCHI026963	Chr3	15016970	15026331	Sub1-2
LITCHI026964	Chr3	15047919	15064086	Sub1-2
LITCHI026965	Chr3	15068502	15073518	Sub1-2
LITCHI026966	Chr3	15098692	15102699	Sub1-2
LITCHI026967	Chr3	15132121	15133879	Sub1-2
LITCHI026968	Chr3	15138207	15142310	Sub1-2
LITCHI026972	Chr3	15279993	15306776	Sub1-2
LITCHI026973	Chr3	15280118	15284398	Sub1-2
LITCHI026974	Chr3	15327873	15332663	Sub1-2
LITCHI026975	Chr3	15343329	15349528	Sub1-2
LITCHI026976	Chr3	15351964	15361185	Sub1-2
LITCHI026977	Chr3	15384775	15387350	Sub1-2
LITCHI027092	Chr3	17023559	17025889	Sub1-2
LITCHI027093	Chr3	17027332	17035014	Sub1-2
LITCHI027094	Chr3	17027899	17035014	Sub1-2
LITCHI027095	Chr3	17094254	17097077	Sub1-2, Sub2-3
LITCHI027096	Chr3	17100474	17105512	Sub1-2, Sub2-3
LITCHI027097	Chr3	17107029	17108836	Sub1-2, Sub2-3
LITCHI027098	Chr3	17127420	17129807	Sub1-2, Sub2-3
LITCHI027099	Chr3	17141508	17150375	Sub1-2, Sub2-3
LITCHI027100	Chr3	17190210	17194148	Sub1-2, Sub2-3
LITCHI027101	Chr3	17196156	17202505	Sub1-2, Sub2-3
LITCHI027102	Chr3	17209608	17216045	Sub1-2, Sub2-3
LITCHI027103	Chr3	17219371	17220020	Sub1-2, Sub2-3
LITCHI027104	Chr3	17220539	17224227	Sub1-2, Sub2-3
LITCHI027105	Chr3	17304480	17310527	Sub1-2, Sub2-3
LITCHI027111	Chr3	17379776	17381690	Sub1-2
LITCHI027112	Chr3	17381419	17391934	Sub1-2
LITCHI027113	Chr3	17391979	17392727	Sub1-2
LITCHI027114	Chr3	17402116	17402751	Sub1-2
LITCHI027115	Chr3	17403320	17404421	Sub1-2
LITCHI027116	Chr3	17434634	17435782	Sub1-2
LITCHI027117	Chr3	17436281	17437141	Sub1-2
LITCHI027118	Chr3	17446423	17447807	Sub1-2
LITCHI027119	Chr3	17448482	17449341	Sub1-2
LITCHI027120	Chr3	17467793	17471108	Sub1-2
LITCHI027121	Chr3	17471193	17472367	Sub1-2
LITCHI027122	Chr3	17488215	17491850	Sub1-2
LITCHI027123	Chr3	17495582	17507280	Sub1-2
LITCHI027124	Chr3	17513304	17517414	Sub1-2
LITCHI027125	Chr3	17513341	17545115	Sub1-2
LITCHI027126	Chr3	17521206	17525457	Sub1-2
LITCHI027127	Chr3	17567440	17575659	Sub1-2
LITCHI027128	Chr3	17582643	17593864	Sub1-2
LITCHI027129	Chr3	17589356	17593804	Sub1-2
LITCHI027130	Chr3	17612097	17612481	Sub1-2
LITCHI027131	Chr3	17612878	17618548	Sub1-2
LITCHI027132	Chr3	17664218	17669729	Sub1-2
LITCHI027133	Chr3	17664221	17678713	Sub1-2
LITCHI027134	Chr3	17685915	17696003	Sub1-2
LITCHI027135	Chr3	17697200	17703677	Sub1-2
LITCHI000263	Chr5	8274642	8274915	Sub2-3
LITCHI000264	Chr5	8289847	8302614	Sub2-3
LITCHI000265	Chr5	8340928	8341259	Sub2-3
LITCHI000266	Chr5	8364404	8366123	Sub2-3
LITCHI000267	Chr5	8366150	8367079	Sub2-3
LITCHI000480	Chr5	13129837	13130563	Sub1-3, Sub2-3
LITCHI000481	Chr5	13130991	13131390	Sub1-3, Sub2-3
LITCHI000482	Chr5	13131393	13135167	Sub1-3, Sub2-3
LITCHI000483	Chr5	13135180	13135580	Sub1-3, Sub2-3
LITCHI000484	Chr5	13135699	13139791	Sub1-3, Sub2-3
LITCHI000485	Chr5	13139870	13142670	Sub1-3, Sub2-3
LITCHI000486	Chr5	13142796	13144401	Sub1-3, Sub2-3
LITCHI000487	Chr5	13144828	13145505	Sub1-3, Sub2-3
LITCHI000488	Chr5	13145845	13146514	Sub1-3, Sub2-3
LITCHI000489	Chr5	13146670	13160317	Sub1-3, Sub2-3
LITCHI000490	Chr5	13170745	13181711	Sub1-3, Sub2-3
LITCHI000762	Chr5	18243304	18250490	Sub1-3, Sub2-3
LITCHI000763	Chr5	18272102	18273400	Sub1-3, Sub2-3
LITCHI000764	Chr5	18273577	18273817	Sub1-3, Sub2-3
LITCHI000765	Chr5	18283977	18284709	Sub1-3, Sub2-3
LITCHI000766	Chr5	18286017	18297353	Sub1-3, Sub2-3
LITCHI000767	Chr5	18309438	18309848	Sub1-3, Sub2-3
LITCHI000768	Chr5	18309860	18310255	Sub1-3, Sub2-3
LITCHI000769	Chr5	18312392	18316074	Sub1-3, Sub2-3
LITCHI000770	Chr5	18322097	18332217	Sub1-3, Sub2-3
LITCHI000771	Chr5	18333526	18333966	Sub1-3, Sub2-3
LITCHI000772	Chr5	18337866	18339064	Sub1-3, Sub2-3
LITCHI000773	Chr5	18347766	18355374	Sub1-3, Sub2-3
LITCHI002706	Chr6	11183000	11189485	Sub2-3
LITCHI002707	Chr6	11226581	11236662	Sub2-3
LITCHI002708	Chr6	11238413	11241082	Sub2-3
LITCHI002709	Chr6	11242520	11245187	Sub2-3
LITCHI002710	Chr6	11247314	11247665	Sub2-3
LITCHI002734	Chr6	11635591	11654205	Sub1-2
LITCHI002735	Chr6	11655784	11657898	Sub1-2
LITCHI002736	Chr6	11663708	11666112	Sub1-2
LITCHI002737	Chr6	11666141	11666414	Sub1-2
LITCHI002738	Chr6	11692486	11704735	Sub1-2
LITCHI002739	Chr6	11704751	11705691	Sub1-2
LITCHI002740	Chr6	11705785	11710319	Sub1-2
LITCHI002741	Chr6	11732842	11737217	Sub1-2
LITCHI002764	Chr6	12187762	12188869	Sub1-2
LITCHI002765	Chr6	12192094	12198321	Sub1-2
LITCHI002766	Chr6	12244553	12246818	Sub1-2
LITCHI002767	Chr6	12264160	12272577	Sub1-2
LITCHI002834	Chr6	13719969	13720893	Sub1-2
LITCHI002835	Chr6	13720893	13724662	Sub1-2
LITCHI002836	Chr6	13726400	13727314	Sub1-2
LITCHI002837	Chr6	13727322	13728861	Sub1-2
LITCHI002838	Chr6	13728992	13734108	Sub1-2
LITCHI002839	Chr6	13745702	13746661	Sub1-2
LITCHI002840	Chr6	13746989	13749787	Sub1-2
LITCHI002841	Chr6	13812260	13813431	Sub1-2
LITCHI002842	Chr6	13815778	13818608	Sub1-2
LITCHI002850	Chr6	14007111	14009791	Sub1-2
LITCHI002851	Chr6	14010620	14011054	Sub1-2
LITCHI002852	Chr6	14012519	14013488	Sub1-2
LITCHI002853	Chr6	14030763	14037592	Sub1-2
LITCHI002854	Chr6	14049585	14050038	Sub1-2
LITCHI002855	Chr6	14081367	14094686	Sub1-2
LITCHI002856	Chr6	14149677	14150231	Sub1-2
LITCHI002857	Chr6	14153541	14155845	Sub1-2
LITCHI002858	Chr6	14155845	14158292	Sub1-2
LITCHI002859	Chr6	14192343	14193562	Sub1-2
LITCHI003571	Chr6	24569016	24571531	Sub2-3
LITCHI003572	Chr6	24570251	24571199	Sub2-3
LITCHI003573	Chr6	24575880	24576338	Sub2-3
LITCHI003574	Chr6	24578311	24580471	Sub2-3
LITCHI003575	Chr6	24588931	24595513	Sub2-3
LITCHI003576	Chr6	24589186	24590965	Sub2-3
LITCHI003577	Chr6	24618398	24646803	Sub2-3
LITCHI003578	Chr6	24643002	24647375	Sub2-3
LITCHI003579	Chr6	24649769	24653302	Sub2-3
LITCHI003580	Chr6	24659713	24671387	Sub2-3
LITCHI003581	Chr6	24681014	24682941	Sub2-3
LITCHI003582	Chr6	24689309	24698380	Sub2-3
LITCHI008790	Chr7	17211993	17213842	Sub1-3, Sub2-3
LITCHI008791	Chr7	17220709	17221675	Sub1-3, Sub2-3
LITCHI008792	Chr7	17222175	17226813	Sub1-3, Sub2-3
LITCHI008793	Chr7	17232933	17240377	Sub1-3, Sub2-3
LITCHI008794	Chr7	17249941	17251874	Sub1-3, Sub2-3
LITCHI008795	Chr7	17387776	17389543	Sub1-3, Sub2-3
LITCHI008796	Chr7	17407041	17408972	Sub1-3, Sub2-3
LITCHI008797	Chr7	17482879	17483245	Sub1-3, Sub2-3
LITCHI008798	Chr7	17490130	17504255	Sub1-3, Sub2-3
LITCHI008799	Chr7	17499721	17502462	Sub1-3, Sub2-3
LITCHI008800	Chr7	17502649	17504705	Sub1-3, Sub2-3
LITCHI008801	Chr7	17505167	17513915	Sub1-3, Sub2-3
LITCHI008802	Chr7	17515090	17515582	Sub1-3, Sub2-3
LITCHI008803	Chr7	17519991	17521846	Sub1-3, Sub2-3
LITCHI009563	Chr7	27451687	27453234	Sub2-3
LITCHI009564	Chr7	27453452	27454272	Sub2-3
LITCHI009565	Chr7	27481748	27486566	Sub2-3
LITCHI009566	Chr7	27505666	27508850	Sub2-3
LITCHI009567	Chr7	27530643	27530918	Sub2-3
LITCHI009568	Chr7	27538745	27547446	Sub2-3
LITCHI009586	Chr7	27992848	28010206	Sub2-3
LITCHI009587	Chr7	28040083	28046237	Sub2-3
LITCHI009588	Chr7	28071808	28072018	Sub2-3
LITCHI009589	Chr7	28072029	28072488	Sub2-3
LITCHI009590	Chr7	28072492	28084926	Sub2-3
LITCHI009611	Chr7	28751311	28755262	Sub1-3
LITCHI009612	Chr7	28755873	28758569	Sub1-3
LITCHI009613	Chr7	28759437	28770148	Sub1-3
LITCHI009614	Chr7	28772670	28774957	Sub1-3
LITCHI009615	Chr7	28791782	28799184	Sub1-3
LITCHI009616	Chr7	28823199	28824181	Sub1-3
LITCHI009617	Chr7	28825211	28829585	Sub1-3
LITCHI009618	Chr7	28854595	28855941	Sub1-3
LITCHI009619	Chr7	28872554	28876276	Sub1-3
LITCHI009620	Chr7	28885095	28887662	Sub1-3
LITCHI009621	Chr7	28897605	28904155	Sub1-3
LITCHI009878	Chr8	589578	594431	Sub1-3
LITCHI009879	Chr8	594426	600537	Sub1-3
LITCHI009880	Chr8	594807	597410	Sub1-3
LITCHI009881	Chr8	597512	598611	Sub1-3
LITCHI009882	Chr8	602892	608816	Sub1-3
LITCHI009883	Chr8	602892	611702	Sub1-3
LITCHI009884	Chr8	614294	615468	Sub1-3
LITCHI009885	Chr8	617971	620824	Sub1-3
LITCHI009886	Chr8	621948	623559	Sub1-3
LITCHI009887	Chr8	623172	626111	Sub1-3
LITCHI009888	Chr8	626213	627311	Sub1-3
LITCHI009889	Chr8	626323	629235	Sub1-3
LITCHI009890	Chr8	631657	637585	Sub1-3
LITCHI009891	Chr8	631657	640470	Sub1-3
LITCHI009892	Chr8	643052	643922	Sub1-3
LITCHI009893	Chr8	646880	649733	Sub1-3
LITCHI009894	Chr8	650863	651880	Sub1-3
LITCHI009895	Chr8	652087	653833	Sub1-3
LITCHI009896	Chr8	653837	654807	Sub1-3
LITCHI009897	Chr8	657123	658604	Sub1-3
LITCHI009898	Chr8	658706	659802	Sub1-3
LITCHI009899	Chr8	658816	661729	Sub1-3
LITCHI009900	Chr8	664065	669989	Sub1-3
LITCHI009901	Chr8	664065	672875	Sub1-3
LITCHI009902	Chr8	675263	676347	Sub1-3
LITCHI009903	Chr8	678936	681789	Sub1-3
LITCHI009904	Chr8	682914	684525	Sub1-3
LITCHI009905	Chr8	683854	684076	Sub1-3
LITCHI009906	Chr8	684138	685871	Sub1-3
LITCHI009907	Chr8	685875	686845	Sub1-3
LITCHI009945	Chr8	997037	1001538	Sub2-3
LITCHI009946	Chr8	1021100	1023437	Sub2-3
LITCHI009947	Chr8	1027031	1031951	Sub1-2, Sub2-3
LITCHI009948	Chr8	1037746	1044284	Sub1-2, Sub2-3
LITCHI009949	Chr8	1037746	1044284	Sub1-2, Sub2-3
LITCHI009950	Chr8	1067043	1071877	Sub1-2, Sub2-3
LITCHI009951	Chr8	1073019	1075086	Sub1-2, Sub2-3
LITCHI009952	Chr8	1075749	1086386	Sub1-2, Sub2-3
LITCHI009953	Chr8	1088218	1091791	Sub1-2, Sub2-3
LITCHI009954	Chr8	1091930	1100440	Sub1-2, Sub2-3
LITCHI009955	Chr8	1101211	1104572	Sub1-2, Sub2-3
LITCHI009956	Chr8	1105072	1109780	Sub1-2, Sub2-3
LITCHI009957	Chr8	1110926	1112992	Sub1-2
LITCHI009958	Chr8	1113656	1124298	Sub1-2
LITCHI009959	Chr8	1128666	1132162	Sub1-2
LITCHI009960	Chr8	1132301	1135739	Sub1-2
LITCHI009961	Chr8	1135742	1140810	Sub1-2
LITCHI010654	Chr8	7023499	7033421	Sub1-2
LITCHI010655	Chr8	7053776	7065680	Sub1-2
LITCHI010656	Chr8	7066264	7070774	Sub1-2, Sub2-3
LITCHI010657	Chr8	7070750	7078941	Sub1-2, Sub2-3
LITCHI010658	Chr8	7088706	7098936	Sub1-2, Sub2-3
LITCHI010659	Chr8	7104396	7110325	Sub1-2, Sub2-3
LITCHI010660	Chr8	7114030	7115882	Sub1-2, Sub2-3
LITCHI010661	Chr8	7120876	7121704	Sub1-2, Sub2-3
LITCHI010662	Chr8	7121785	7129513	Sub1-2, Sub2-3
LITCHI010663	Chr8	7129520	7130824	Sub1-2, Sub2-3
LITCHI010664	Chr8	7142876	7147684	Sub1-2, Sub2-3
LITCHI010665	Chr8	7150554	7154236	Sub1-2, Sub2-3
LITCHI010666	Chr8	7150554	7161523	Sub1-2, Sub2-3
LITCHI010667	Chr8	7154384	7155750	Sub1-2, Sub2-3
LITCHI010668	Chr8	7163617	7170051	Sub1-2, Sub2-3
LITCHI010669	Chr8	7194335	7198784	Sub1-2, Sub2-3
LITCHI010670	Chr8	7221903	7229525	Sub1-2, Sub2-3
LITCHI010671	Chr8	7221914	7229525	Sub1-2, Sub2-3
LITCHI010672	Chr8	7230058	7233858	Sub1-2, Sub2-3
LITCHI010673	Chr8	7234196	7241747	Sub1-2, Sub2-3
LITCHI010674	Chr8	7237861	7241747	Sub1-2, Sub2-3
LITCHI010675	Chr8	7247990	7248973	Sub1-2, Sub2-3
LITCHI010676	Chr8	7249967	7252981	Sub1-2, Sub2-3
LITCHI010677	Chr8	7270217	7270856	Sub1-2, Sub2-3
LITCHI010678	Chr8	7271676	7273296	Sub1-2, Sub2-3
LITCHI010679	Chr8	7274508	7281996	Sub1-2, Sub2-3
LITCHI010680	Chr8	7282321	7282985	Sub1-2, Sub2-3
LITCHI010681	Chr8	7292319	7300482	Sub1-2, Sub2-3
LITCHI010682	Chr8	7300458	7305112	Sub1-2, Sub2-3
LITCHI010683	Chr8	7305546	7321850	Sub1-2, Sub2-3
LITCHI010684	Chr8	7342032	7347969	Sub1-2, Sub2-3
LITCHI010685	Chr8	7353428	7356427	Sub1-2, Sub2-3
LITCHI010686	Chr8	7363193	7369525	Sub1-2
LITCHI010687	Chr8	7369705	7372087	Sub1-2
LITCHI010688	Chr8	7372328	7374939	Sub1-2
LITCHI010689	Chr8	7377164	7377957	Sub1-2
LITCHI010690	Chr8	7383608	7386617	Sub1-2
LITCHI010691	Chr8	7412464	7441114	Sub1-2
LITCHI010692	Chr8	7442465	7457911	Sub1-2
LITCHI010693	Chr8	7473599	7506655	Sub1-2
LITCHI010706	Chr8	7694976	7699650	Sub1-2
LITCHI010707	Chr8	7724918	7725309	Sub1-2
LITCHI010708	Chr8	7726315	7728740	Sub1-2
LITCHI010709	Chr8	7739013	7746177	Sub1-2
LITCHI010710	Chr8	7763726	7764459	Sub1-2, Sub2-3
LITCHI010711	Chr8	7764531	7796869	Sub1-2, Sub2-3
LITCHI010712	Chr8	7798984	7803403	Sub1-2, Sub2-3
LITCHI010713	Chr8	7834622	7858910	Sub1-2, Sub2-3
LITCHI010714	Chr8	7852147	7863818	Sub1-2, Sub2-3
LITCHI010715	Chr8	7871207	7874685	Sub1-2, Sub2-3
LITCHI010716	Chr8	7875609	7882765	Sub1-2, Sub2-3
LITCHI010717	Chr8	7876506	7876833	Sub1-2, Sub2-3
LITCHI010718	Chr8	7891415	7903952	Sub1-2, Sub2-3
LITCHI010719	Chr8	7900878	7910815	Sub1-2, Sub2-3
LITCHI010720	Chr8	7911478	7918279	Sub1-2, Sub2-3
LITCHI010721	Chr8	7911548	7920144	Sub1-2, Sub2-3
LITCHI010722	Chr8	7922721	7929485	Sub1-2, Sub2-3
LITCHI010723	Chr8	7927758	7929090	Sub1-2, Sub2-3
LITCHI010724	Chr8	7968763	7977520	Sub1-2
LITCHI010725	Chr8	7968813	7977520	Sub1-2
LITCHI011173	Chr8	13887121	13906888	Sub1-2
LITCHI011174	Chr8	13907928	13914292	Sub1-2
LITCHI011175	Chr8	13920786	13922715	Sub1-2
LITCHI011176	Chr8	13939431	13944837	Sub1-2
LITCHI011177	Chr8	13945624	13945949	Sub1-2
LITCHI011178	Chr8	13945965	13946806	Sub1-2
LITCHI011179	Chr8	13951547	13957828	Sub1-2
LITCHI011180	Chr8	13974976	13978358	Sub1-2
LITCHI011181	Chr8	14002344	14004086	Sub1-2
LITCHI011182	Chr8	14010195	14013488	Sub1-2
LITCHI011183	Chr8	14029598	14033069	Sub1-2
LITCHI011184	Chr8	14059277	14079339	Sub1-2
LITCHI011185	Chr8	14083844	14087340	Sub1-2
LITCHI011186	Chr8	14087457	14089862	Sub1-2
LITCHI011187	Chr8	14130209	14133966	Sub1-2
LITCHI011188	Chr8	14143113	14143527	Sub1-2
LITCHI011189	Chr8	14143530	14143809	Sub1-2
LITCHI011190	Chr8	14143812	14145412	Sub1-2
LITCHI011191	Chr8	14145416	14145625	Sub1-2
LITCHI011192	Chr8	14145784	14147159	Sub1-2
LITCHI011193	Chr8	14147189	14147441	Sub1-2
LITCHI011194	Chr8	14147444	14147729	Sub1-2
LITCHI011195	Chr8	14158491	14160717	Sub1-2
LITCHI011196	Chr8	14162696	14165303	Sub1-2
LITCHI011197	Chr8	14165562	14166783	Sub1-2
LITCHI011198	Chr8	14182463	14189118	Sub1-2
LITCHI011225	Chr8	14621868	14623276	Sub1-2
LITCHI011226	Chr8	14656729	14666597	Sub1-2
LITCHI011227	Chr8	14680730	14685243	Sub1-2
LITCHI011230	Chr8	14832214	14832844	Sub1-2
LITCHI011231	Chr8	14838556	14840004	Sub1-2
LITCHI011232	Chr8	14858603	14860245	Sub1-2
LITCHI011233	Chr8	14887385	14889713	Sub1-2
LITCHI011234	Chr8	14888214	14891905	Sub1-2
LITCHI011235	Chr8	14904892	14909201	Sub1-2
LITCHI011236	Chr8	14910263	14914171	Sub1-2
LITCHI011239	Chr8	14955878	14967313	Sub1-2
LITCHI011240	Chr8	14968589	14976114	Sub1-2
LITCHI011241	Chr8	14980001	15036256	Sub1-2
LITCHI011242	Chr8	15015835	15026508	Sub1-2
LITCHI011243	Chr8	15037146	15041389	Sub1-2
LITCHI011244	Chr8	15061115	15063675	Sub1-2
LITCHI011245	Chr8	15073522	15079852	Sub1-2
LITCHI011246	Chr8	15102388	15105836	Sub1-2
LITCHI011247	Chr8	15152428	15153776	Sub1-2, Sub1-3
LITCHI011248	Chr8	15193914	15199072	Sub1-2, Sub1-3
LITCHI011249	Chr8	15219168	15220189	Sub1-2, Sub1-3
LITCHI011250	Chr8	15220922	15224596	Sub1-2, Sub1-3
LITCHI011251	Chr8	15224815	15233158	Sub1-2, Sub1-3
LITCHI011252	Chr8	15313936	15316555	Sub1-2, Sub1-3
LITCHI011253	Chr8	15316570	15316830	Sub1-2, Sub1-3
LITCHI011254	Chr8	15362230	15365827	Sub1-2, Sub1-3
LITCHI011255	Chr8	15368783	15376958	Sub1-2, Sub1-3
LITCHI011256	Chr8	15379019	15380444	Sub1-2, Sub1-3
LITCHI011257	Chr8	15381392	15385856	Sub1-2, Sub1-3
LITCHI011258	Chr8	15394318	15394635	Sub1-2
LITCHI011259	Chr8	15394686	15394980	Sub1-2
LITCHI011260	Chr8	15473489	15494748	Sub1-2
LITCHI011261	Chr8	15502180	15508607	Sub1-2, Sub1-3
LITCHI011262	Chr8	15526801	15535510	Sub1-2, Sub1-3
LITCHI011263	Chr8	15563852	15569245	Sub1-2, Sub1-3
LITCHI011264	Chr8	15597614	15604197	Sub1-2, Sub1-3
LITCHI011265	Chr8	15604390	15606596	Sub1-2
LITCHI011266	Chr8	15639216	15639876	Sub1-2
LITCHI011267	Chr8	15639912	15640414	Sub1-2
LITCHI011268	Chr8	15644729	15649562	Sub1-2
LITCHI011269	Chr8	15644729	15685336	Sub1-2
LITCHI011270	Chr8	15710521	15716095	Sub1-2
LITCHI011271	Chr8	15751752	15754903	Sub1-2
LITCHI011272	Chr8	15775555	15779376	Sub1-2
LITCHI011273	Chr8	15784532	15792168	Sub1-2
LITCHI011283	Chr8	15985828	16002532	Sub1-2
LITCHI011284	Chr8	16067076	16071414	Sub1-2
LITCHI011303	Chr8	16732904	16754071	Sub1-2
LITCHI011304	Chr8	16746616	16754071	Sub1-2
LITCHI011305	Chr8	16797797	16803294	Sub1-2
LITCHI011306	Chr8	16908802	16918900	Sub1-2
LITCHI011307	Chr8	16921495	16922548	Sub1-2
LITCHI011308	Chr8	16955042	16971719	Sub1-2
LITCHI011309	Chr8	17006539	17007028	Sub1-2
LITCHI011310	Chr8	17040073	17045517	Sub1-2
LITCHI011311	Chr8	17049189	17057409	Sub1-2
LITCHI011312	Chr8	17128487	17138622	Sub1-2
LITCHI011313	Chr8	17358695	17366603	Sub1-2
LITCHI011314	Chr8	17458433	17463131	Sub1-2
LITCHI011335	Chr8	18592120	18593506	Sub1-2
LITCHI011336	Chr8	18618677	18620275	Sub1-2
LITCHI011337	Chr8	18621098	18627270	Sub1-2
LITCHI011338	Chr8	18627697	18632831	Sub1-2
LITCHI011339	Chr8	18646043	18647302	Sub1-2
LITCHI011340	Chr8	18671362	18673126	Sub1-2
LITCHI011341	Chr8	18674125	18676344	Sub1-2
LITCHI011357	Chr8	19132173	19137050	Sub1-2
LITCHI011358	Chr8	19137921	19139479	Sub1-2
LITCHI011359	Chr8	19160843	19163036	Sub1-2
LITCHI011360	Chr8	19184198	19194415	Sub1-2
LITCHI011361	Chr8	19216019	19222652	Sub1-2
LITCHI011362	Chr8	19270732	19271180	Sub1-2
LITCHI011363	Chr8	19383568	19387635	Sub1-2
LITCHI011364	Chr8	19400125	19400998	Sub1-2
LITCHI011365	Chr8	19425368	19432957	Sub1-2
LITCHI011366	Chr8	19434131	19435567	Sub1-2
LITCHI011393	Chr8	20259443	20266769	Sub1-2
LITCHI011394	Chr8	20286553	20289546	Sub1-2
LITCHI011395	Chr8	20361333	20366557	Sub1-2
LITCHI011396	Chr8	20376204	20378523	Sub1-2
LITCHI011397	Chr8	20379919	20384777	Sub1-2
LITCHI011398	Chr8	20381078	20384929	Sub1-2
LITCHI011399	Chr8	20428322	20430422	Sub1-2
LITCHI011400	Chr8	20430431	20430768	Sub1-2
LITCHI011401	Chr8	20461712	20464497	Sub1-2
LITCHI011402	Chr8	20552806	20556501	Sub1-2
LITCHI011403	Chr8	20562525	20564443	Sub1-2
LITCHI011411	Chr8	20786469	20788771	Sub1-2
LITCHI011412	Chr8	20823345	20823838	Sub1-2
LITCHI011413	Chr8	20830328	20835328	Sub1-2
LITCHI011428	Chr8	21361916	21365900	Sub1-2
LITCHI011429	Chr8	21370717	21375021	Sub1-2
LITCHI011430	Chr8	21423933	21424519	Sub1-2
LITCHI011431	Chr8	21424612	21425806	Sub1-2
LITCHI011432	Chr8	21426587	21428860	Sub1-2
LITCHI011433	Chr8	21430769	21448001	Sub1-2
LITCHI011434	Chr8	21565795	21567909	Sub1-2
LITCHI011435	Chr8	21567909	21569415	Sub1-2
LITCHI011504	Chr8	22559725	22563385	Sub1-2
LITCHI011505	Chr8	22609838	22620011	Sub1-2
LITCHI011506	Chr8	22609938	22620728	Sub1-2
LITCHI011507	Chr8	22620930	22629391	Sub1-2
LITCHI011508	Chr8	22641357	22652281	Sub1-2
LITCHI011515	Chr8	22831219	22836669	Sub1-2
LITCHI011516	Chr8	22857061	22861538	Sub1-2
LITCHI011517	Chr8	22863419	22868284	Sub1-2
LITCHI011518	Chr8	22877170	22887950	Sub1-2
LITCHI011519	Chr8	22891383	22894237	Sub1-2
LITCHI011520	Chr8	22930362	22951515	Sub1-2
LITCHI011521	Chr8	22952759	22955395	Sub1-2
LITCHI011522	Chr8	22956936	22961207	Sub1-2
LITCHI011523	Chr8	22964785	22975818	Sub1-2
LITCHI011524	Chr8	22976657	22989008	Sub1-2
LITCHI011525	Chr8	22989035	23000509	Sub1-2
LITCHI011596	Chr8	24263005	24267248	Sub1-2
LITCHI011597	Chr8	24277229	24281134	Sub1-2
LITCHI011598	Chr8	24283038	24293647	Sub1-2
LITCHI011599	Chr8	24311365	24325200	Sub1-2
LITCHI011600	Chr8	24366026	24367134	Sub1-2
LITCHI011601	Chr8	24367154	24370657	Sub1-2
LITCHI011602	Chr8	24401304	24402405	Sub1-2
LITCHI011603	Chr8	24404234	24407211	Sub1-2
LITCHI011604	Chr8	24426275	24430163	Sub1-2
LITCHI011605	Chr8	24440430	24447992	Sub1-2
LITCHI028782	Chr9	17399223	17403185	Sub1-2
LITCHI028783	Chr9	17404958	17407674	Sub1-2
LITCHI028784	Chr9	17408950	17411001	Sub1-2
LITCHI028785	Chr9	17432408	17435810	Sub1-2
LITCHI028786	Chr9	17463023	17463979	Sub1-2
LITCHI028787	Chr9	17473215	17476713	Sub1-2
LITCHI028788	Chr9	17479048	17479282	Sub1-2
LITCHI028789	Chr9	17480896	17484781	Sub1-2
LITCHI028790	Chr9	17482878	17485601	Sub1-2
LITCHI028791	Chr9	17486002	17486236	Sub1-2
LITCHI028792	Chr9	17486644	17486878	Sub1-2
LITCHI028793	Chr9	17487284	17487518	Sub1-2
LITCHI028794	Chr9	17487305	17488146	Sub1-2
LITCHI028795	Chr9	17487834	17488162	Sub1-2
LITCHI028796	Chr9	17488563	17488795	Sub1-2
LITCHI028797	Chr9	17489765	17493761	Sub1-2
LITCHI028798	Chr9	17498609	17502563	Sub1-2
LITCHI029080	Chr9	21030638	21032748	Sub1-2
LITCHI029081	Chr9	21056930	21060971	Sub1-2
LITCHI029082	Chr9	21086007	21091160	Sub1-2
LITCHI029083	Chr9	21091606	21091909	Sub1-2
LITCHI029084	Chr9	21092086	21092397	Sub1-2
LITCHI029085	Chr9	21096188	21102830	Sub1-2
LITCHI029086	Chr9	21104479	21108305	Sub1-2
LITCHI029087	Chr9	21115768	21117910	Sub1-2
LITCHI029088	Chr9	21115770	21127108	Sub1-2
LITCHI029089	Chr9	21128532	21133593	Sub1-2
LITCHI029090	Chr9	21138875	21141402	Sub1-2
LITCHI029091	Chr9	21141509	21142474	Sub1-2
LITCHI029092	Chr9	21145683	21158492	Sub1-2
LITCHI029093	Chr9	21175154	21186388	Sub1-2

## Sheet: TableS4
Table S4 Functional homologs in the regions of selective signals
Chrom	Start	End	Gene	Homolog	Annotation
Chr1	44441885	44448611	LITCHI017244	ELF3	flowering
Chr2	1622152	1622597	LITCHI012164	HSP21	stress
Chr2	1635378	1638226	LITCHI012167	IQD17	development
Chr2	8921960	8931855	LITCHI012464	JMJC	resistance
Chr3	17107029	17108836	LITCHI027097	ARF2	resistance
Chr8	1073019	1075086	LITCHI009951	WOX13	stress
Chr8	7023499	7033421	LITCHI010654	AGL24	development
Chr8	7834622	7858910	LITCHI010713	AGL16	development
Chr8	15193914	15199072	LITCHI011248	CH1	stress
Chr8	15219168	15220189	LITCHI011249	FKBP	stress
Chr8	15563852	15569245	LITCHI011263	TAPX	stress
Chr8	16732904	16754071	LITCHI011303	EFS	flowering
Chr8	22930362	22951515	LITCHI011520	GI	flowering
Chr11	5141699	5143827	LITCHI006853	PCR2	resistance
Chr11	5190124	5194857	LITCHI006862	CYP707A4	resistance
Chr11	5261849	5262873	LITCHI006865	ERF110	development
Chr11	5279084	5284033	LITCHI006867	HSF4	stress
Chr11	5347611	5354090	LITCHI006878	ABA1	stress
Chr11	5976639	5981348	LITCHI006928	FT	flowering
Chr11	6351033	6353155	LITCHI006960	CYP81D8	resistance
Chr11	6456884	6459750	LITCHI006968	GH3.1	stress
Chr11	11782940	11784375	LITCHI007339	MYB3	development
Chr11	16208617	16212587	LITCHI007505	GA20OX2	flowering
Chr11	16868758	16876622	LITCHI007523	NF-YC11	flowering
Chr13	20844995	20847588	LITCHI024868	HSP70	stress

## Sheet: TableS5
Table S5 Haplotype analysis of LITCHI012464
Taxa	Chr2_8931687	Chr2_8931690	Chr2_8931696	Chr2_8931736	Chr2_8931773	Chr2_8931824	Chr2_8931833	Chr2_8931836	Chr2_8931851	Hap
20230218PB001	A	C	C	A	T	T	C	A	G	H001
20230218PB002	A	C	C	A	T	T	C	A	G	H001
20230218PB003	A	C	C	A	T	T	C	A	G	H001
20230218PB004	A	C	C	A	T	T	C	A	G	H001
20230218PB005	A	C	C	A	T	T	C	A	G	H001
20230218PB006	A	C	C	A	T	T	C	A	G	H001
20230218PB008	A	C	C	A	T	T	C	A	G	H001
20230218PB009	A	C	C	A	T	T	C	A	G	H001
20230218PB011	A	C	C	A	T	T	C	A	G	H001
20230218PB012	A	C	C	A	T	T	C	A	G	H001
20230218PB014	A	C	C	A	T	T	C	A	G	H001
20230218PB015	A	C	C	A	T	T	C	A	G	H001
20230218PB018	A	C	C	A	T	T	C	A	G	H001
20230218PB020	A	C	C	A	T	T	C	A	G	H001
20230218PB021	A	C	C	A	T	T	C	A	G	H001
20230218PB022	A	C	C	A	T	T	C	A	G	H001
20230218PB023	A	C	C	A	T	T	C	A	G	H001
20230219PB002	A	C	C	A	T	T	C	A	G	H001
20230219PB004	A	C	C	A	T	T	C	A	G	H001
20230219PB005	A	C	C	A	T	T	C	A	G	H001
20230219PB006	A	C	C	A	T	T	C	A	G	H001
20230219PB007	A	C	C	A	T	T	C	A	G	H001
20230219PB009	A	C	C	A	T	T	C	A	G	H001
20230219PB012	A	C	C	A	T	T	C	A	G	H001
20230220PB001	A	C	C	A	T	T	C	A	G	H001
20230220PB002	A	C	C	A	T	T	C	A	G	H001
20230220PB003	A	C	C	A	T	T	C	A	G	H001
20230220PB004	A	C	C	A	T	T	C	A	G	H001
20230220PB005	A	C	C	A	T	T	C	A	G	H001
20230220PB006	A	C	C	A	T	T	C	A	G	H001
20230220PB007	A	C	C	A	T	T	C	A	G	H001
20230220PB008	A	C	C	A	T	T	C	A	G	H001
20230220PB011	A	C	C	A	T	T	C	A	G	H001
20230220PB013	A	C	C	A	T	T	C	A	G	H001
20230220PB016	A	C	C	A	T	T	C	A	G	H001
20230220PB018	A	C	C	A	T	T	C	A	G	H001
20230220YY002	A	C	C	A	T	T	C	A	G	H001
20230220YY004	A	C	C	A	T	T	C	A	G	H001
20230220YY005	A	C	C	A	T	T	C	A	G	H001
20230220YY006	A	C	C	A	T	T	C	A	G	H001
20230222YY001	A	C	C	A	T	T	C	A	G	H001
20230222YY002	A	C	C	A	T	T	C	A	G	H001
20230222YY003	A	C	C	A	T	T	C	A	G	H001
20230222YY004	A	C	C	A	T	T	C	A	G	H001
20230222YY005	A	C	C	A	T	T	C	A	G	H001
20230222YY008	A	C	C	A	T	T	C	A	G	H001
20230222YY009	A	C	C	A	T	T	C	A	G	H001
20230222YY031	A	C	C	A	T	T	C	A	G	H001
20230222YY032	A	C	C	A	T	T	C	A	G	H001
20230222YY033	A	C	C	A	T	T	C	A	G	H001
20230222YY035	A	C	C	A	T	T	C	A	G	H001
20230222YY036	A	C	C	A	T	T	C	A	G	H001
20230222YY038	A	C	C	A	T	T	C	A	G	H001
20230222YY039	A	C	C	A	T	T	C	A	G	H001
20230222YY041	A	C	C	A	T	T	C	A	G	H001
20230222YY047	A	C	C	A	T	T	C	A	G	H001
20230404JS003	A	C	C	A	T	T	C	A	G	H001
20230405JP004	A	C	C	A	T	T	C	A	G	H001
20230405JS002	A	C	C	A	T	T	C	A	G	H001
20230405JS003	A	C	C	A	T	T	C	A	G	H001
20230406HK003	A	C	C	A	T	T	C	A	G	H001
20230406JP002	A	C	C	A	T	T	C	A	G	H001
20230406JP003	A	C	C	A	T	T	C	A	G	H001
20230407WS008	A	C	C	A	T	T	C	A	G	H001
20230408WS001	A	C	C	A	T	T	C	A	G	H001
20230408WS003	A	C	C	A	T	T	C	A	G	H001
20230408WS005	A	C	C	A	T	T	C	A	G	H001
20230408WS006	A	C	C	A	T	T	C	A	G	H001
230506YY001	A	C	C	A	T	T	C	A	G	H001
230506YY002	A	C	C	A	T	T	C	A	G	H001
230506YY003	A	C	C	A	T	T	C	A	G	H001
230506YY004	A	C	C	A	T	T	C	A	G	H001
230507YY002	A	C	C	A	T	T	C	A	G	H001
230509LC001	A	C	C	A	T	T	C	A	G	H001
20230218XP001	G	T	T	G	A	C	T	G	A	H002
20230218XP002	G	T	T	G	A	C	T	G	A	H002
20230218XP003	G	T	T	G	A	C	T	G	A	H002
20230218XP004	G	T	T	G	A	C	T	G	A	H002
20230218XP005	G	T	T	G	A	C	T	G	A	H002
20230218XP006	G	T	T	G	A	C	T	G	A	H002
20230218XP007	G	T	T	G	A	C	T	G	A	H002
20230218XP008	G	T	T	G	A	C	T	G	A	H002
20230218XP009	G	T	T	G	A	C	T	G	A	H002
20230218XP010	G	T	T	G	A	C	T	G	A	H002
20230218XP011	G	T	T	G	A	C	T	G	A	H002
20230218XP012	G	T	T	G	A	C	T	G	A	H002
20230218XP013	G	T	T	G	A	C	T	G	A	H002
20230218XP014	G	T	T	G	A	C	T	G	A	H002
20230218XP015	G	T	T	G	A	C	T	G	A	H002
20230218XP016	G	T	T	G	A	C	T	G	A	H002
20230218XP017	G	T	T	G	A	C	T	G	A	H002
20230219XP002	G	T	T	G	A	C	T	G	A	H002
20230219XP004	G	T	T	G	A	C	T	G	A	H002
20230219XP005	G	T	T	G	A	C	T	G	A	H002
20230219XP006	G	T	T	G	A	C	T	G	A	H002
20230219XP007	G	T	T	G	A	C	T	G	A	H002
20230219XP008	G	T	T	G	A	C	T	G	A	H002
20230219XP009	G	T	T	G	A	C	T	G	A	H002
20230220YJ001	G	T	T	G	A	C	T	G	A	H002
20230220YJ002	G	T	T	G	A	C	T	G	A	H002
20230220YJ003	G	T	T	G	A	C	T	G	A	H002
20230220YJ004	G	T	T	G	A	C	T	G	A	H002
20230220YJ005	G	T	T	G	A	C	T	G	A	H002
20230220YJ006	G	T	T	G	A	C	T	G	A	H002
20230220YJ007	G	T	T	G	A	C	T	G	A	H002
20230221YY002	G	T	T	G	A	C	T	G	A	H002
20230221YY004	G	T	T	G	A	C	T	G	A	H002
20230221YY005	G	T	T	G	A	C	T	G	A	H002
20230221YY006	G	T	T	G	A	C	T	G	A	H002
20230221YY031	G	T	T	G	A	C	T	G	A	H002
20230221YY032	G	T	T	G	A	C	T	G	A	H002
20230221YY033	G	T	T	G	A	C	T	G	A	H002
20230221YY037	G	T	T	G	A	C	T	G	A	H002
20230222YY037	G	T	T	G	A	C	T	G	A	H002
20230404JS004	G	T	T	G	A	C	T	G	A	H002
20230404JS005	G	T	T	G	A	C	T	G	A	H002
20230404SP001	G	T	T	G	A	C	T	G	A	H002
20230404SP002	G	T	T	G	A	C	T	G	A	H002
20230405JP002	G	T	T	G	A	C	T	G	A	H002
20230405JS006	G	T	T	G	A	C	T	G	A	H002
20230406HK002	G	T	T	G	A	C	T	G	A	H002
20230406HK004	G	T	T	G	A	C	T	G	A	H002
20230407WS002	G	T	T	G	A	C	T	G	A	H002
20230407WS003	G	T	T	G	A	C	T	G	A	H002
20230408WS002	G	T	T	G	A	C	T	G	A	H002
230505XP001	G	T	T	G	A	C	T	G	A	H002
230507YY001	G	T	T	G	A	C	T	G	A	H002
230508LC001	G	T	T	G	A	C	T	G	A	H002
230509LC003	G	T	T	G	A	C	T	G	A	H002
20230218PB013	G|A	T|C	T|C	G|A	A|T	C|T	T|C	G|A	A|G	H003
20230218PB017	G|A	T|C	T|C	G|A	A|T	C|T	T|C	G|A	A|G	H003
20230218PB019	G|A	T|C	T|C	G|A	A|T	C|T	T|C	G|A	A|G	H003
20230219PB001	G|A	T|C	T|C	G|A	A|T	C|T	T|C	G|A	A|G	H003
20230219PB011	G|A	T|C	T|C	G|A	A|T	C|T	T|C	G|A	A|G	H003
20230219XP001	G|A	T|C	T|C	G|A	A|T	C|T	T|C	G|A	A|G	H003
20230219XP003	G|A	T|C	T|C	G|A	A|T	C|T	T|C	G|A	A|G	H003
20230220PB012	G|A	T|C	T|C	G|A	A|T	C|T	T|C	G|A	A|G	H003
20230220PB017	G|A	T|C	T|C	G|A	A|T	C|T	T|C	G|A	A|G	H003
20230220YJ008	G|A	T|C	T|C	G|A	A|T	C|T	T|C	G|A	A|G	H003
20230221YY034	G|A	T|C	T|C	G|A	A|T	C|T	T|C	G|A	A|G	H003
20230221YY035	G|A	T|C	T|C	G|A	A|T	C|T	T|C	G|A	A|G	H003
20230221YY036	G|A	T|C	T|C	G|A	A|T	C|T	T|C	G|A	A|G	H003
20230221YY039	G|A	T|C	T|C	G|A	A|T	C|T	T|C	G|A	A|G	H003
20230221YY041	G|A	T|C	T|C	G|A	A|T	C|T	T|C	G|A	A|G	H003
20230221YY042	G|A	T|C	T|C	G|A	A|T	C|T	T|C	G|A	A|G	H003
20230221YY043	G|A	T|C	T|C	G|A	A|T	C|T	T|C	G|A	A|G	H003
20230222YY010	G|A	T|C	T|C	G|A	A|T	C|T	T|C	G|A	A|G	H003
20230222YY011	G|A	T|C	T|C	G|A	A|T	C|T	T|C	G|A	A|G	H003
20230222YY034	G|A	T|C	T|C	G|A	A|T	C|T	T|C	G|A	A|G	H003
20230222YY042	G|A	T|C	T|C	G|A	A|T	C|T	T|C	G|A	A|G	H003
20230222YY045	G|A	T|C	T|C	G|A	A|T	C|T	T|C	G|A	A|G	H003
20230222YY048	G|A	T|C	T|C	G|A	A|T	C|T	T|C	G|A	A|G	H003
20230405JP001	G|A	T|C	T|C	G|A	A|T	C|T	T|C	G|A	A|G	H003
20230405JP003	G|A	T|C	T|C	G|A	A|T	C|T	T|C	G|A	A|G	H003
20230405JS001	G|A	T|C	T|C	G|A	A|T	C|T	T|C	G|A	A|G	H003
20230405JS005	G|A	T|C	T|C	G|A	A|T	C|T	T|C	G|A	A|G	H003
20230405JS007	G|A	T|C	T|C	G|A	A|T	C|T	T|C	G|A	A|G	H003
20230407WS007	G|A	T|C	T|C	G|A	A|T	C|T	T|C	G|A	A|G	H003
230505XP002	G|A	T|C	T|C	G|A	A|T	C|T	T|C	G|A	A|G	H003
230507YY004	G|A	T|C	T|C	G|A	A|T	C|T	T|C	G|A	A|G	H003
230509LC002	G|A	T|C	T|C	G|A	A|T	C|T	T|C	G|A	A|G	H003
20230218PB007	G|A	T|C	T|C	G|A	A|T	C|T	T|C	G|A	A|G	H004
20230218PB010	G|A	T|C	T|C	G|A	A|T	C|T	T|C	G|A	A|G	H004
20230218PB016	G|A	T|C	T|C	G|A	A|T	C|T	T|C	G|A	A|G	H004
20230219PB003	G|A	T|C	T|C	G|A	A|T	C|T	T|C	G|A	A|G	H004
20230219PB008	G|A	T|C	T|C	G|A	A|T	C|T	T|C	G|A	A|G	H004
20230220PB010	G|A	T|C	T|C	G|A	A|T	C|T	T|C	G|A	A|G	H004
20230220YY001	G|A	T|C	T|C	G|A	A|T	C|T	T|C	G|A	A|G	H004
20230220YY003	G|A	T|C	T|C	G|A	A|T	C|T	T|C	G|A	A|G	H004
20230220YY007	G|A	T|C	T|C	G|A	A|T	C|T	T|C	G|A	A|G	H004
20230221YY001	G|A	T|C	T|C	G|A	A|T	C|T	T|C	G|A	A|G	H004
20230221YY003	G|A	T|C	T|C	G|A	A|T	C|T	T|C	G|A	A|G	H004
20230221YY007	G|A	T|C	T|C	G|A	A|T	C|T	T|C	G|A	A|G	H004
20230221YY038	G|A	T|C	T|C	G|A	A|T	C|T	T|C	G|A	A|G	H004
20230221YY040	G|A	T|C	T|C	G|A	A|T	C|T	T|C	G|A	A|G	H004
20230222YY007	G|A	T|C	T|C	G|A	A|T	C|T	T|C	G|A	A|G	H004
20230222YY043	G|A	T|C	T|C	G|A	A|T	C|T	T|C	G|A	A|G	H004
20230222YY044	G|A	T|C	T|C	G|A	A|T	C|T	T|C	G|A	A|G	H004
20230222YY046	G|A	T|C	T|C	G|A	A|T	C|T	T|C	G|A	A|G	H004
20230404JS001	G|A	T|C	T|C	G|A	A|T	C|T	T|C	G|A	A|G	H004
20230404JS002	G|A	T|C	T|C	G|A	A|T	C|T	T|C	G|A	A|G	H004
20230404JS006	G|A	T|C	T|C	G|A	A|T	C|T	T|C	G|A	A|G	H004
20230405JS004	G|A	T|C	T|C	G|A	A|T	C|T	T|C	G|A	A|G	H004
20230406JP001	G|A	T|C	T|C	G|A	A|T	C|T	T|C	G|A	A|G	H004
20230407WS009	G|A	T|C	T|C	G|A	A|T	C|T	T|C	G|A	A|G	H004
20230408WS004	G|A	T|C	T|C	G|A	A|T	C|T	T|C	G|A	A|G	H004
230507YY003	G|A	T|C	T|C	G|A	A|T	C|T	T|C	G|A	A|G	H004

## Sheet: TableS6
Table S6 Significant signals from genome wide association analysis of different traits
Trait	SNP	CHROM	POS	REF	ALT	Effect	SE	Pvalue
CPS	Chr1-9705411	Chr1	9705411	C	T	-0.370371	0.0637406	5.37507e-11
CPS	Chr10-1667581	Chr10	1667581	A	C	1.04619	0.050425	9.89678e-25
CPS	Chr13-13906532	Chr13	13906532	G	A	-0.163923	0.0327968	4.14217e-09
CPS	Chr5-25419799	Chr5	25419799	G	T	-0.200533	0.0324094	4.59398e-12
CPS	Chr6-25797110	Chr6	25797110	T	C	0.245441	0.0381797	1.23156e-11
CPS	Chr8-2277710	Chr8	2277710	T	G	-0.432886	0.0468789	5.80149e-15
CPS	Chr8-4135675	Chr8	4135675	C	T	-0.22288	0.0425458	7.38334e-10
FSS	Chr15-21882898	Chr15	21882898	G	C	3.30687	0.530585	2.73245e-07
FTD	Chr8-18387271	Chr8	18387271	A	G	-8.07164	1.23874	1.11879e-07
LSI	Chr1-38591485	Chr1	38591485	A	G	0.178848	0.0309311	4.46282e-10
LSI	Chr3-5630466	Chr3	5630466	T	C	-0.214856	0.041158	1.24003e-08
LSI	Chr9-14807931	Chr9	14807931	C	T	-0.111647	0.0201551	2.77883e-09
PA	Chr1-144094	Chr1	144094	A	G	-0.934156	0.0543464	1.66726e-41
PA	Chr2-15250996	Chr2	15250996	G	A	-0.0205155	0.00329866	8.56052e-11
PA	Chr5-20893403	Chr5	20893403	C	T	0.0477208	0.00807212	4.43734e-10
PA	Chr5-31025202	Chr5	31025202	A	G	0.23373	0.0329637	1.12016e-12
PL	Chr1-25670575	Chr1	25670575	G	A	0.0620143	0.0145826	7.83427e-09
PL	Chr3-10518616	Chr3	10518616	G	A	-0.0397761	0.00601623	9.22486e-12
PL	Chr4-24500690	Chr4	24500690	G	A	-0.0787979	0.0128606	1.43852e-11
PL	Chr6-29972398	Chr6	29972398	G	C	-0.035104	0.00782984	1.98898e-07
PW	Chr1-144094	Chr1	144094	A	G	-0.470001	0.0422828	4.51244e-24
PW	Chr2-15250996	Chr2	15250996	G	A	-0.0130295	0.00295426	2.20087e-07
PW	Chr5-31025202	Chr5	31025202	A	G	0.188062	0.0299187	1.42887e-10
PWt	Chr11-2731961	Chr11	2731961	G	T	1.04933	0.137625	1.67141e-11
PWt	Chr5-6709233	Chr5	6709233	C	T	-0.878697	0.17404	4.08792e-08
SLS	Chr12-21707884	Chr12	21707884	G	C	0.576634	0.105824	1.60119e-07
TSS	Chr1-2177518	Chr1	2177518	G	A	-1.65761	0.316268	8.26876e-08
TSS	Chr11-2348627	Chr11	2348627	G	A	-1.05505	0.223752	2.49783e-07
TSS	Chr3-15183513	Chr3	15183513	T	C	-2.99049	0.313496	8.91607e-14
TSS	Chr5-2412628	Chr5	2412628	A	G	0.749981	0.144981	1.03795e-07

## Sheet: TableS7
Table S7 Haplotype analysis of LITCHI026966
Taxa	Chr3_15100600	Chr3_15100621	Chr3_15100659	Chr3_15100774	Chr3_15100789	Chr3_15100873	Hap
20230218PB004	C	C	T	C	C	A	H001
20230218PB012	C	C	T	C	C	A	H001
20230218PB019	C	C	T	C	C	A	H001
20230218PB021	C	C	T	C	C	A	H001
20230220PB010	C	C	T	C	C	A	H001
20230220PB011	C	C	T	C	C	A	H001
20230220YY001	C	C	T	C	C	A	H001
20230220YY002	C	C	T	C	C	A	H001
20230220YY004	C	C	T	C	C	A	H001
20230220YY005	C	C	T	C	C	A	H001
20230220YY006	C	C	T	C	C	A	H001
20230220YY007	C	C	T	C	C	A	H001
20230221YY001	C	C	T	C	C	A	H001
20230221YY003	C	C	T	C	C	A	H001
20230221YY004	C	C	T	C	C	A	H001
20230221YY038	C	C	T	C	C	A	H001
20230221YY043	C	C	T	C	C	A	H001
20230222YY001	C	C	T	C	C	A	H001
20230222YY002	C	C	T	C	C	A	H001
20230222YY003	C	C	T	C	C	A	H001
20230222YY004	C	C	T	C	C	A	H001
20230222YY005	C	C	T	C	C	A	H001
20230222YY007	C	C	T	C	C	A	H001
20230222YY008	C	C	T	C	C	A	H001
20230222YY009	C	C	T	C	C	A	H001
20230222YY032	C	C	T	C	C	A	H001
20230222YY033	C	C	T	C	C	A	H001
20230222YY035	C	C	T	C	C	A	H001
20230222YY039	C	C	T	C	C	A	H001
20230222YY043	C	C	T	C	C	A	H001
20230222YY045	C	C	T	C	C	A	H001
20230222YY046	C	C	T	C	C	A	H001
20230222YY047	C	C	T	C	C	A	H001
20230222YY048	C	C	T	C	C	A	H001
20230404JS001	C	C	T	C	C	A	H001
20230404JS002	C	C	T	C	C	A	H001
20230404JS003	C	C	T	C	C	A	H001
20230404JS004	C	C	T	C	C	A	H001
20230404JS006	C	C	T	C	C	A	H001
20230405JP001	C	C	T	C	C	A	H001
20230405JP002	C	C	T	C	C	A	H001
20230405JP003	C	C	T	C	C	A	H001
20230405JP004	C	C	T	C	C	A	H001
20230405JS001	C	C	T	C	C	A	H001
20230405JS003	C	C	T	C	C	A	H001
20230405JS005	C	C	T	C	C	A	H001
20230406JP001	C	C	T	C	C	A	H001
20230406JP002	C	C	T	C	C	A	H001
20230408WS006	C	C	T	C	C	A	H001
230506YY001	C	C	T	C	C	A	H001
230506YY003	C	C	T	C	C	A	H001
230506YY004	C	C	T	C	C	A	H001
230507YY004	C	C	T	C	C	A	H001
230508LC001	C	C	T	C	C	A	H001
230509LC003	C	C	T	C	C	A	H001
20230218XP001	T	T	C	G	T	G	H002
20230218XP002	T	T	C	G	T	G	H002
20230218XP003	T	T	C	G	T	G	H002
20230218XP004	T	T	C	G	T	G	H002
20230218XP005	T	T	C	G	T	G	H002
20230218XP006	T	T	C	G	T	G	H002
20230218XP007	T	T	C	G	T	G	H002
20230218XP008	T	T	C	G	T	G	H002
20230218XP009	T	T	C	G	T	G	H002
20230218XP010	T	T	C	G	T	G	H002
20230218XP011	T	T	C	G	T	G	H002
20230218XP012	T	T	C	G	T	G	H002
20230218XP013	T	T	C	G	T	G	H002
20230218XP014	T	T	C	G	T	G	H002
20230218XP016	T	T	C	G	T	G	H002
20230218XP017	T	T	C	G	T	G	H002
20230219XP001	T	T	C	G	T	G	H002
20230219XP002	T	T	C	G	T	G	H002
20230219XP003	T	T	C	G	T	G	H002
20230219XP004	T	T	C	G	T	G	H002
20230219XP005	T	T	C	G	T	G	H002
20230219XP006	T	T	C	G	T	G	H002
20230219XP007	T	T	C	G	T	G	H002
20230219XP008	T	T	C	G	T	G	H002
20230219XP009	T	T	C	G	T	G	H002
20230220YJ001	T	T	C	G	T	G	H002
20230220YJ002	T	T	C	G	T	G	H002
20230220YJ003	T	T	C	G	T	G	H002
20230220YJ004	T	T	C	G	T	G	H002
20230220YJ008	T	T	C	G	T	G	H002
20230221YY034	T	T	C	G	T	G	H002
20230404SP001	T	T	C	G	T	G	H002
20230404SP002	T	T	C	G	T	G	H002
20230406HK003	T	T	C	G	T	G	H002
230505XP001	T	T	C	G	T	G	H002
230505XP002	T	T	C	G	T	G	H002
20230218PB003	C	T	T	G	T	G	H003
20230218PB009	C	T	T	G	T	G	H003
20230218PB018	C	T	T	G	T	G	H003
20230218PB023	C	T	T	G	T	G	H003
20230219PB003	C	T	T	G	T	G	H003
20230219PB005	C	T	T	G	T	G	H003
20230219PB006	C	T	T	G	T	G	H003
20230219PB007	C	T	T	G	T	G	H003
20230219PB011	C	T	T	G	T	G	H003
20230220PB002	C	T	T	G	T	G	H003
20230220PB004	C	T	T	G	T	G	H003
20230220PB006	C	T	T	G	T	G	H003
20230220PB008	C	T	T	G	T	G	H003
20230220PB009	C	T	T	G	T	G	H003
20230220PB017	C	T	T	G	T	G	H003
20230220YJ005	C	T	T	G	T	G	H003
20230220YJ007	C	T	T	G	T	G	H003
20230221YY002	C	T	T	G	T	G	H003
20230221YY006	C	T	T	G	T	G	H003
20230221YY041	C	T	T	G	T	G	H003
20230222YY038	C	T	T	G	T	G	H003
20230222YY042	C	T	T	G	T	G	H003
20230405JS007	C	T	T	G	T	G	H003
20230406JP003	C	T	T	G	T	G	H003
20230408WS004	C	T	T	G	T	G	H003
230509LC001	C	T	T	G	T	G	H003
20230218PB001	C	C|T	T	C|G	C|T	A|G	H004
20230218PB002	C	C|T	T	C|G	C|T	A|G	H004
20230218PB005	C	C|T	T	C|G	C|T	A|G	H004
20230218PB006	C	C|T	T	C|G	C|T	A|G	H004
20230218PB007	C	C|T	T	C|G	C|T	A|G	H004
20230218PB010	C	C|T	T	C|G	C|T	A|G	H004
20230218PB011	C	C|T	T	C|G	C|T	A|G	H004
20230218PB020	C	C|T	T	C|G	C|T	A|G	H004
20230218PB022	C	C|T	T	C|G	C|T	A|G	H004
20230219PB001	C	C|T	T	C|G	C|T	A|G	H004
20230219PB012	C	C|T	T	C|G	C|T	A|G	H004
20230220PB001	C	C|T	T	C|G	C|T	A|G	H004
20230220PB003	C	C|T	T	C|G	C|T	A|G	H004
20230220PB005	C	C|T	T	C|G	C|T	A|G	H004
20230220PB007	C	C|T	T	C|G	C|T	A|G	H004
20230221YY007	C	C|T	T	C|G	C|T	A|G	H004
20230221YY031	C	C|T	T	C|G	C|T	A|G	H004
20230221YY033	C	C|T	T	C|G	C|T	A|G	H004
20230221YY036	C	C|T	T	C|G	C|T	A|G	H004
20230221YY039	C	C|T	T	C|G	C|T	A|G	H004
20230222YY011	C	C|T	T	C|G	C|T	A|G	H004
20230404JS005	C	C|T	T	C|G	C|T	A|G	H004
20230405JS004	C	C|T	T	C|G	C|T	A|G	H004
230506YY002	C	C|T	T	C|G	C|T	A|G	H004
20230218PB008	C	T|C	T	G|C	T|C	A|G	H005
20230218PB016	C	T|C	T	G|C	T|C	A|G	H005
20230219PB002	C	T|C	T	G|C	T|C	A|G	H005
20230219PB008	C	T|C	T	G|C	T|C	A|G	H005
20230219PB009	C	T|C	T	G|C	T|C	A|G	H005
20230220PB012	C	T|C	T	G|C	T|C	A|G	H005
20230220PB013	C	T|C	T	G|C	T|C	A|G	H005
20230220PB018	C	T|C	T	G|C	T|C	A|G	H005
20230220YY003	C	T|C	T	G|C	T|C	A|G	H005
20230221YY005	C	T|C	T	G|C	T|C	A|G	H005
20230221YY032	C	T|C	T	G|C	T|C	A|G	H005
20230221YY037	C	T|C	T	G|C	T|C	A|G	H005
20230221YY040	C	T|C	T	G|C	T|C	A|G	H005
20230221YY042	C	T|C	T	G|C	T|C	A|G	H005
20230222YY036	C	T|C	T	G|C	T|C	A|G	H005
20230222YY041	C	T|C	T	G|C	T|C	A|G	H005
20230222YY044	C	T|C	T	G|C	T|C	A|G	H005
20230405JS002	C	T|C	T	G|C	T|C	A|G	H005
20230407WS006	C	T|C	T	G|C	T|C	A|G	H005
20230408WS002	C	T|C	T	G|C	T|C	A|G	H005
230509LC002	C	T|C	T	G|C	T|C	A|G	H005

## Sheet: TableS8
Table S8 Segregation distortion regions in parental genomes
Founder	Chrom	Start	End	Pvalue
SYH	1	0	5060559	0.00208894
SYH	1	8212428	14862031	0.00313485
SYH	1	36960646	37166194	0.00974012
SYH	4	33470421	33978151	1.64587e-05
SYH	7	25189353	25378436	0.00676874
SYH	7	27236899	28962067	0.00974012
SYH	12	13045347	24517266	1.58216e-06
ZNX	4	12551608	14699735	0.00974012
ZNX	4	20235646	22990963	0.00974012
ZNX	4	24429075	24477883	0.00974012
ZNX	6	25588449	25650597	0.00974012
ZNX	6	25650597	30328218	0.00463876
ZNX	9	29908149	30123830	2.85027e-05
ZNX	10	3129279	11199077	0.000221847
ZNX	11	5894989	7062987	0.00974012
ZNX	13	0	4193678	0.00313485
ZNX	14	20311638	24320879	5.2539e-06

## Sheet: TableS9
Table S9 QTL mapping of different traits in F1 population
TraitName	Year	Chromosome	Position	LeftMarker	RightMarker	LOD	PVE(%)	EffectF	EffectM	EffectFM	M(AC)	M(AD)	M(BC)	M(BD)
WSL	2021A	1	25.8001	Chr1_6848217	Chr1_10705652	2.7086	4.5677	-0.0002	0.0001	0.0003	0.0104	0.0097	0.0102	0.0106
WSL	2021A	4	46.0999	Chr4_8056023	Chr4_8720929	3.1277	5.3046	0.0001	0.0001	0.0004	0.0108	0.0099	0.0099	0.0105
WSL	2021A	4	51.7998	Chr4_9546024	Chr4_11028555	3.2795	5.5097	-0.0001	0.0001	0.0004	0.0107	0.0097	0.0101	0.0105
WSL	2021A	5	53.0998	Chr5_29533859	Chr5_30607235	3.9586	7.0321	0.0001	-0.0004	0.0001	0.01	0.0105	0.0096	0.0107
WSL	2021B	5	61.7996	Chr5_30860711	Chr5_33283073	3.3173	6.2666	0	-0.0003	0.0002	0.0084	0.0086	0.0081	0.009
WSL	2021B	14	20.3	Chr14_5243192	Chr14_6919840	2.8843	5.4723	-0.0001	0.0003	0.0002	0.009	0.0081	0.0087	0.0086
CLL	2020	9	53.2998	Chr9_24452432	Chr9_26940751	3.086	6.9785	0.0688	0.075	-0.5348	11.0419	11.9615	11.9741	10.7543
CLL	2021A	4	22.4	Chr4_1741538	Chr4_3437700	3.0148	7.3189	0.0383	0.2339	-0.5232	11.0443	11.6227	12.014	10.4999
CLL	2021A	9	119.599	Chr9_29305413	Chr9_30123830	2.7486	6.6452	0.1126	0.2418	0.4617	12.1338	10.7267	10.9852	11.4251
CLL	2021A	10	46.2999	Chr10_11661127	Chr10_14443932	2.6384	6.3897	0.2796	-0.2417	0.4414	11.8344	11.4351	10.3923	11.7586
CLL	2021A	14	0.4	Chr14_62581	Chr14_2123719	2.9707	7.1623	0.1502	0.4601	-0.2588	11.7615	11.3589	11.9788	10.541
CLL	2021B	3	42.0999	Chr3_11271099	Chr3_13543359	3.8803	6.8746	0.3992	-0.1777	-0.2405	10.4582	11.2945	10.1408	10.0151
CLL	2021B	11	52.8998	Chr11_8781924	Chr11_16716657	3.2162	5.3842	0.3326	0.2622	0.1607	11.2536	10.4079	10.267	10.0639
PL	2020	3	9.9	Chr3_3952657	Chr3_5912151	2.7577	5.4046	0.1364	-0.0659	-0.0664	4.6813	4.9459	4.5413	4.5402
PL	2020	3	50.5998	Chr3_15024368	Chr3_20107276	2.7591	5.4075	0.0502	0.015	0.1563	4.9098	4.5671	4.4968	4.7795
PL	2020	11	58.9997	Chr11_11984992	Chr11_22599280	3.3722	7.0958	-0.1806	0.0209	0.0093	4.5129	4.4526	4.8555	4.8324
PL	2020	13	40.2	Chr13_15908060	Chr13_18634413	2.741	5.3711	-0.0837	-0.0516	0.1154	4.6251	4.4976	4.5617	4.8957
PL	2020	14	58.5997	Chr14_17047522	Chr14_19830104	4.0684	8.5348	0.1866	0.0716	-0.0163	4.9091	4.7985	4.5685	4.3927
PL	2021A	3	19.1	Chr3_6786678	Chr3_9023202	4.2884	7.622	0.0864	-0.0258	0.1143	4.4535	4.2766	4.0522	4.3324
PL	2021A	3	13.9	Chr3_3815151	Chr3_10657041	3.2886	5.8792	0.1019	-0.0746	0.0474	4.35	4.4044	4.0515	4.2954
PL	2021A	3	0.8	Chr3_417504	Chr3_12276669	2.6639	4.788	0.0762	-0.1043	0.0184	4.2613	4.433	4.0721	4.3175
PL	2021A	3	40.8999	Chr3_12276669	Chr3_13743457	2.6196	4.709	0.0814	0.0001	0.0918	4.4583	4.2744	4.1118	4.2953
PL	2021A	4	101.299	Chr4_33470421	Chr4_33978151	2.957	5.4011	-0.0556	0.0021	0.1158	4.3069	4.0709	4.1864	4.4138
PL	2021A	13	9.5	Chr13_7473159	Chr13_10136450	3.3927	6.0612	-0.1267	-0.0526	0.0296	4.1108	4.157	4.3052	4.4695
PL	2021A	14	25.3001	Chr14_6757014	Chr14_7615944	3.5131	6.2674	-0.0643	0.0867	-0.0831	4.2013	4.1941	4.496	4.1564
PL	2021A	14	61.0996	Chr14_13239751	Chr14_20324877	3.4025	6.3777	0.0796	0.1211	-0.0186	4.4574	4.2524	4.3355	4.056
PL	2021A	14	36.5	Chr14_9123930	Chr14_11617025	2.7059	4.8681	0.0037	0.1057	-0.0623	4.3161	4.2292	4.4332	4.0973
PL	2021A	15	66.9995	Chr15_17417114	Chr15_21944184	2.7046	4.8585	-0.0293	0.0218	0.1187	4.3779	4.0968	4.199	4.3928
PL	2021B	5	7.8	Chr5_8517854	Chr5_17711958	3.7212	6.5974	-0.1768	0.0269	-0.0329	4.9664	4.9785	5.3859	5.2663
LW	2020	4	32.7001	Chr4_3973875	Chr4_6125534	2.74	7.1394	0.0961	0.0218	-0.1015	4.1026	4.262	4.1134	3.8668
LW	2020	7	26.1001	Chr7_20202797	Chr7_22441151	2.5009	5.7369	-0.0321	0.0331	-0.115	3.9942	4.1579	4.2884	3.9922
LW	2020	8	11.2	Chr8_2158100	Chr8_4090570	2.9785	6.8059	-0.1263	-0.019	0.051	4.0011	3.9373	4.1518	4.2918
LW	2020	8	72.9995	Chr8_12488533	Chr8_25882836	2.7001	6.1752	-0.1106	-0.0509	0.0108	3.9342	4.0143	4.1338	4.2573
LW	2020	9	51.1998	Chr9_23449923	Chr9_27319404	2.7193	6.2707	0.1097	0.0024	-0.0771	4.1553	4.3047	4.09	3.931
LW	2020	10	9.8	Chr10_2291627	Chr10_3688078	5.2595	11.704	-0.0461	0.1105	-0.1504	4.0392	4.1191	4.4322	3.9105
LW	2020	10	21.4	Chr10_29354	Chr10_6692708	3.4243	7.7694	-0.0119	0.1257	-0.0834	4.1571	4.0725	4.3476	3.9295
LW	2020	12	26.3001	Chr12_12447591	Chr12_13350697	3.0471	6.9606	0.0027	-0.1385	-0.0122	3.9552	4.2567	3.9742	4.2268
LW	2021A	1	88.3992	Chr1_43443655	Chr1_44957411	2.7115	3.8094	0.0086	0.0346	0.0528	3.9441	3.7692	3.8212	3.8576
LW	2021A	2	64.3996	Chr2_30184729	Chr2_39474483	3.1016	4.3246	0.031	0.057	-0.0065	3.9288	3.8279	3.8799	3.7529
LW	2021A	4	57.7997	Chr4_11132912	Chr4_12725525	3.4268	5.0668	0.0104	0.0101	-0.071	3.796	3.9177	3.917	3.755
LW	2021A	6	15.5	Chr6_15482112	Chr6_18701376	3.5524	5.2506	0.075	-0.0017	-0.0052	3.9132	3.927	3.7736	3.7666
LW	2021A	8	18.8	Chr8_2919873	Chr8_5252067	2.9107	4.0966	-0.0017	-0.055	-0.0402	3.7458	3.9361	3.8297	3.8592
LW	2021A	10	21.9	Chr10_6095599	Chr10_6657273	5.7752	8.7004	-0.0112	0.0976	0.0115	3.942	3.7239	3.9414	3.7691
LW	2021A	11	26.7001	Chr11_4696306	Chr11_5990306	3.8701	5.7366	0.0747	-0.0031	0.0174	3.9312	3.9026	3.7471	3.7882
LW	2021A	11	22.5	Chr11_3719816	Chr11_5990306	3.6901	5.5237	0.0758	0.0009	0.0086	3.9311	3.9121	3.7625	3.7777
LW	2021B	6	13.9	Chr6_15535634	Chr6_17323154	3.5103	6.0809	0.1427	-0.0484	-0.0037	4.2504	4.3546	3.9723	4.0617
LW	2021B	10	48.1998	Chr10_13411134	Chr10_15697623	4.2323	7.8484	-0.0556	0.1437	-0.0607	4.1757	4.0096	4.4081	3.9994
LSI	2020	3	41.9999	Chr3_13010778	Chr3_14946571	2.8721	4.8306	0.0521	0.0237	0.0119	2.7244	2.6531	2.5964	2.5729
LSI	2020	4	41.2999	Chr4_6238813	Chr4_8639912	2.9312	4.9275	0.041	0.019	0.0386	2.7403	2.6249	2.5809	2.6201
LSI	2020	4	75.0994	Chr4_17354565	Chr4_19096895	2.7677	4.6628	0.0475	-0.0104	-0.0194	2.654	2.7137	2.5978	2.5798
LSI	2020	9	58.7997	Chr9_26929535	Chr9_29105271	4.7825	8.7413	-0.073	0.0202	0.002	2.5784	2.5339	2.7203	2.6839
LSI	2020	10	14.2	Chr10_3814446	Chr10_5440310	6.2644	11.6253	-0.006	-0.0853	0.0222	2.5636	2.6898	2.5311	2.7461
LSI	2020	12	33.1001	Chr12_14368319	Chr12_14881633	4.0088	7.2783	0.0693	-0.0017	-0.0139	2.6849	2.7162	2.5742	2.5498
LSI	2020	15	37.3	Chr15_7883905	Chr15_11331100	2.7145	4.5713	-0.0269	-0.0169	-0.044	2.5374	2.6592	2.6791	2.625
LSI	2020	15	24.0001	Chr15_5355083	Chr15_6717492	2.6183	4.4202	-0.0235	-0.0252	-0.0394	2.5402	2.6693	2.666	2.6375
LSI	2021A	1	88.3992	Chr1_43820215	Chr1_45500397	3.0303	5.4336	-0.0094	-0.031	-0.0874	2.7984	3.035	2.9919	2.8792
LSI	2021A	10	19.4	Chr10_3882047	Chr10_7489712	2.7699	4.9732	0.0105	-0.0911	-0.0021	2.8255	3.0119	2.8087	2.9868
LSI	2021A	11	25.1001	Chr11_4696306	Chr11_5894989	2.9118	5.22	-0.0864	0.0161	0.0265	2.8965	2.8112	3.0164	3.0371
LSI	2021A	12	64.0996	Chr12_22610463	Chr12_24517266	2.7302	4.9079	0.0705	0.0558	-0.0069	3.0681	2.9703	2.941	2.8155
LSI	2021A	14	12.7	Chr14_3397178	Chr14_4720982	2.9941	5.3636	-0.0809	-0.0456	-0.0131	2.7822	2.8996	2.9702	3.0351
LSI	2021B	7	35.2	Chr7_22794748	Chr7_24113819	2.5094	4.4131	-0.0556	0.0114	0.0648	3.0083	2.856	2.9899	3.0968
LSI	2021B	9	88.7992	Chr9_28772036	Chr9_29368022	2.9851	5.2144	-0.0275	-0.0772	0.037	2.9248	3.0052	2.9057	3.1342
LSI	2021B	10	15.2	Chr10_3924919	Chr10_6657273	4.2728	7.9092	-0.0028	-0.1126	0.0456	2.9268	3.0607	2.8412	3.1576
LSI	2021B	12	64.0996	Chr12_22924316	Chr12_24517266	2.531	4.4533	0.0367	0.0763	-0.0123	3.113	2.9848	3.0641	2.8869
LL	2020	3	8.2	Chr3_3554148	Chr3_9290694	3.1983	7.2723	0.1208	0.2279	-0.2469	10.8691	10.9071	11.1214	10.1716
LL	2020	4	34.0001	Chr4_2590701	Chr4_6832150	2.5844	6.8192	0.2896	0.1403	-0.1721	11.0125	11.0761	10.7775	10.1527
LL	2020	8	72.9995	Chr8_24607463	Chr8_26168783	2.5014	5.7333	-0.3201	0.047	-0.0585	10.426	10.4489	11.1831	10.9721
LL	2020	9	96.3991	Chr9_29272025	Chr9_29368022	2.6821	9.3729	-0.2089	0.1483	0.343	11.0078	10.0253	10.7398	11.1291
LL	2020	12	26.5001	Chr12_12782751	Chr12_14856414	3.2588	7.4046	0.2191	-0.3004	-0.0583	10.687	11.4045	10.3654	10.8498
LL	2020	14	1.9	Chr14_62581	Chr14_2275616	2.7425	6.2685	-0.1783	0.0346	0.2777	10.8941	10.2694	10.6953	11.1815
LL	2021A	4	47.3998	Chr4_3996344	Chr4_11375903	2.5671	4.6451	0.1143	0.2061	0.046	11.4594	10.9552	11.1388	10.8186
LL	2021A	14	12.7	Chr14_3805515	Chr14_4453138	3.5077	6.2789	-0.196	-0.1464	-0.1009	10.6114	11.1059	11.2052	11.2963
LL	2021B	3	17.3	Chr3_6166354	Chr3_8902544	3.1174	5.8286	0.4049	-0.1413	-0.0606	12.6266	13.0302	11.938	12.0994
LL	2021B	5	7.8	Chr5_382906	Chr5_16230237	2.8228	5.2923	-0.3749	0.1498	0.054	12.1963	11.7888	12.8381	12.6465
LL	2021B	7	7.4	Chr7_4115351	Chr7_5842408	2.5102	4.7286	0.0692	-0.117	-0.3379	11.9685	12.8783	12.506	12.064
BCR	2020	6	22.5	Chr6_20227609	Chr6_21468092	2.7934	5.6564	0.0034	-0.0017	-0.0082	0.2193	0.239	0.229	0.2159
BCR	2020	6	41.1999	Chr6_24124016	Chr6_25144249	2.7893	5.6446	0.0035	-0.0025	-0.0076	0.2179	0.2381	0.226	0.2159
BCR	2021A	8	55.4997	Chr8_11007158	Chr8_14957300	4.3111	14.4599	-0.0028	-0.0045	0.0078	0.2109	0.2042	0.201	0.2255
BCR	2021A	8	67.8995	Chr8_22336026	Chr8_23701785	4.1198	13.8708	0.0034	-0.0052	0.0079	0.2176	0.2122	0.195	0.2211

## Sheet: TableS10
Table S10 Gene annotation of QTL for LSI
Gene	Tair	Computational_description	Description
LITCHI022141	AT4G11600	glutathione peroxidase 6 (GPX6); FUNCTIONS IN: glutathione peroxidase activity; INVOLVED IN: response to oxidative stress, response to cadmium ion, response to salt stress, response to metal ion; LOCATED IN: cytosol, mitochondrion, chloroplast, plasma membrane; EXPRESSED IN: 26 plant structures; EXPRESSED DURING: 14 growth stages; CONTAINS InterPro DOMAIN/s: Thioredoxin fold (InterPro:IPR012335),…	Belongs to the glutathione peroxidase family
LITCHI022142
LITCHI022151
LITCHI022160	AT1G74530	unknown protein; Has 49 Blast hits to 49 proteins in 19 species: Archae - 0; Bacteria - 0; Metazoa - 0; Fungi - 0; Plants - 47; Viruses - 0; Other Eukaryotes - 2 (source: NCBI BLink).	-
LITCHI022165	AT3G47690	microtubule end binding protein EB1A (EB1A); CONTAINS InterPro DOMAIN/s: Calponin-homology (InterPro:IPR016146), Calponin-like actin-binding (InterPro:IPR001715), EB1, C-terminal (InterPro:IPR004953); BEST Arabidopsis thaliana protein match is: end binding protein 1B (TAIR:AT5G62500.1); Has 937 Blast hits to 898 proteins in 221 species: Archae - 0; Bacteria - 0; Metazoa - 534; Fungi - 142; Plants…	Microtubule-associated protein RP EB family member
LITCHI022169	AT3G47700	maigo2 (MAG2); CONTAINS InterPro DOMAIN/s: RINT-1/TIP-1 (InterPro:IPR007528); BEST Arabidopsis thaliana protein match is: RINT-1 / TIP-1 family (TAIR:AT1G08400.1); Has 297 Blast hits to 297 proteins in 143 species: Archae - 16; Bacteria - 48; Metazoa - 107; Fungi - 71; Plants - 47; Viruses - 0; Other Eukaryotes - 8 (source: NCBI BLink).	RINT1-like protein MAG2
LITCHI022173	AT1G14370	protein kinase 2A (APK2A); FUNCTIONS IN: protein serine/threonine kinase activity, protein kinase activity, kinase activity, ATP binding; INVOLVED IN: protein amino acid phosphorylation; LOCATED IN: chloroplast; EXPRESSED IN: 17 plant structures; EXPRESSED DURING: 9 growth stages; CONTAINS InterPro DOMAIN/s: Protein kinase, ATP binding site (InterPro:IPR017441), Protein kinase, catalytic domain (…	belongs to the protein kinase superfamily
LITCHI022186	AT5G62530	aldehyde dehydrogenase 12A1 (ALDH12A1); FUNCTIONS IN: 3-chloroallyl aldehyde dehydrogenase activity, cobalt ion binding, zinc ion binding, 1-pyrroline-5-carboxylate dehydrogenase activity; INVOLVED IN: oxygen and reactive oxygen species metabolic process, response to salt stress, proline catabolic process to glutamate, proline metabolic process; LOCATED IN: mitochondrion, chloroplast; EXPRESSED I…	Dehydrogenase
LITCHI022191			protein desumoylation
LITCHI022202	AT5G62740	HYPERSENSITIVE-INDUCED RESPONSE PROTEIN 1 (HIR1); INVOLVED IN: N-terminal protein myristoylation; LOCATED IN: plasma membrane, vacuole, membrane; EXPRESSED IN: 25 plant structures; EXPRESSED DURING: 15 growth stages; CONTAINS InterPro DOMAIN/s: Band 7 protein (InterPro:IPR001107); BEST Arabidopsis thaliana protein match is: SPFH/Band 7/PHB domain-containing membrane-associated protein family (TAI…	Band 7 family protein
LITCHI022209	AT5G58003	C-terminal domain phosphatase-like 4 (CPL4); FUNCTIONS IN: phosphoprotein phosphatase activity; LOCATED IN: nucleus; EXPRESSED IN: 23 plant structures; EXPRESSED DURING: 13 growth stages; CONTAINS InterPro DOMAIN/s: FCP1-like phosphatase, phosphatase domain (InterPro:IPR011947), NLI interacting factor (InterPro:IPR004274), BRCT (InterPro:IPR001357); BEST Arabidopsis thaliana protein match is: C-t…	RNA polymerase II C-terminal domain phosphatase-like
LITCHI022210	AT1G64470	Ubiquitin-like superfamily protein; CONTAINS InterPro DOMAIN/s: Ubiquitin (InterPro:IPR000626), Ubiquitin supergroup (InterPro:IPR019955); BEST Arabidopsis thaliana protein match is: phosphoinositide 4-kinase gamma 4 (TAIR:AT2G46500.2); Has 8683 Blast hits to 3845 proteins in 607 species: Archae - 0; Bacteria - 8; Metazoa - 3681; Fungi - 1028; Plants - 2383; Viruses - 97; Other Eukaryotes - 1486 …	Phosphatidylinositol 4-kinase gamma
LITCHI022214	AT5G58003	C-terminal domain phosphatase-like 4 (CPL4); FUNCTIONS IN: phosphoprotein phosphatase activity; LOCATED IN: nucleus; EXPRESSED IN: 23 plant structures; EXPRESSED DURING: 13 growth stages; CONTAINS InterPro DOMAIN/s: FCP1-like phosphatase, phosphatase domain (InterPro:IPR011947), NLI interacting factor (InterPro:IPR004274), BRCT (InterPro:IPR001357); BEST Arabidopsis thaliana protein match is: C-t…	RNA polymerase II C-terminal domain phosphatase-like
LITCHI022219	AT4G02550	unknown protein; BEST Arabidopsis thaliana protein match is: unknown protein (TAIR:AT4G02210.2); Has 370 Blast hits to 300 proteins in 18 species: Archae - 0; Bacteria - 0; Metazoa - 0; Fungi - 10; Plants - 354; Viruses - 0; Other Eukaryotes - 6 (source: NCBI BLink).	Myb/SANT-like DNA-binding domain
LITCHI022221			E3 ubiquitin-protein ligase
LITCHI022223	AT1G05160	"cytochrome P450, family 88, subfamily A, polypeptide 3" (CYP88A3); CONTAINS InterPro DOMAIN/s: Cytochrome P450, B-class (InterPro:IPR002397), Cytochrome P450 (InterPro:IPR001128), Cytochrome P450, conserved site (InterPro:IPR017972); BEST Arabidopsis thaliana protein match is: ent-kaurenoic acid hydroxylase 2 (TAIR:AT2G32440.2); Has 36129 Blast hits to 36053 proteins in 1833 species: Archae - 82…	Ent-kaurenoic acid oxidase
LITCHI022225	AT5G28470	Major facilitator superfamily protein; FUNCTIONS IN: transporter activity; INVOLVED IN: oligopeptide transport, pollen tube growth; LOCATED IN: membrane; EXPRESSED IN: petal, leaf whorl, sepal, male gametophyte, flower; EXPRESSED DURING: L mature pollen stage, M germinated pollen stage, 4 anthesis, petal differentiation and expansion stage; CONTAINS InterPro DOMAIN/s: Oligopeptide transporter (In…	Protein NRT1 PTR FAMILY
LITCHI022226	AT1G18880,AT5G62680		Protein NRT1 PTR FAMILY
LITCHI022228	AT5G62670	H(+)-ATPase 11 (HA11); FUNCTIONS IN: ATPase activity; INVOLVED IN: cation transport, metabolic process, ATP biosynthetic process; LOCATED IN: plasma membrane, membrane; EXPRESSED IN: 26 plant structures; EXPRESSED DURING: 14 growth stages; CONTAINS InterPro DOMAIN/s: ATPase, P-type, ATPase-associated domain (InterPro:IPR008250), ATPase, P-type cation-transporter, N-terminal (InterPro:IPR004014), …	Plasma membrane
LITCHI022233	AT1G74770	zinc ion binding; FUNCTIONS IN: zinc ion binding; INVOLVED IN: biological_process unknown; LOCATED IN: cellular_component unknown; EXPRESSED IN: hypocotyl, root; CONTAINS InterPro DOMAIN/s: Zinc finger, CTCHY-type (InterPro:IPR017921), Zinc finger, CHY-type (InterPro:IPR008913), Zinc finger, RING-type (InterPro:IPR001841), Haemerythrin/HHE cation-binding motif (InterPro:IPR012312); BEST Arabidops…	Zinc ion binding
LITCHI022259
LITCHI022260			Ribonuclease H protein
LITCHI022262	AT4G17980	NAC domain containing protein 71 (NAC071); FUNCTIONS IN: sequence-specific DNA binding transcription factor activity; INVOLVED IN: multicellular organismal development, regulation of transcription; LOCATED IN: cellular_component unknown; CONTAINS InterPro DOMAIN/s: No apical meristem (NAM) protein (InterPro:IPR003441); BEST Arabidopsis thaliana protein match is: NAC domain containing protein 96 (…	NAC domain-containing protein
LITCHI022267
LITCHI022268	AT5G39820	NAC domain containing protein 94 (NAC094); FUNCTIONS IN: sequence-specific DNA binding transcription factor activity; INVOLVED IN: multicellular organismal development, regulation of transcription; LOCATED IN: cellular_component unknown; CONTAINS InterPro DOMAIN/s: No apical meristem (NAM) protein (InterPro:IPR003441); BEST Arabidopsis thaliana protein match is: NAC (No Apical Meristem) domain tr…	NAC domain-containing protein
LITCHI022277
LITCHI022280
LITCHI022303
LITCHI022305	AT5G61430	NAC domain containing protein 100 (NAC100); FUNCTIONS IN: sequence-specific DNA binding transcription factor activity; INVOLVED IN: multicellular organismal development, regulation of transcription; LOCATED IN: cellular_component unknown; EXPRESSED IN: 9 plant structures; EXPRESSED DURING: LP.04 four leaves visible, 4 anthesis, petal differentiation and expansion stage; CONTAINS InterPro DOMAIN/s…	NAC domain-containing protein
LITCHI022311	AT2G16430	purple acid phosphatase 10 (PAP10); FUNCTIONS IN: protein serine/threonine phosphatase activity, acid phosphatase activity; INVOLVED IN: biological_process unknown; LOCATED IN: cell wall, plant-type cell wall; EXPRESSED IN: 25 plant structures; EXPRESSED DURING: 15 growth stages; CONTAINS InterPro DOMAIN/s: Purple acid phosphatase, N-terminal (InterPro:IPR015914), Metallophosphoesterase (InterPro…	Purple acid phosphatase
LITCHI022373	AT5G43560	TRAF-like superfamily protein; FUNCTIONS IN: molecular_function unknown; INVOLVED IN: biological_process unknown; LOCATED IN: cellular_component unknown; EXPRESSED IN: 24 plant structures; EXPRESSED DURING: 15 growth stages; CONTAINS InterPro DOMAIN/s: TRAF-like (InterPro:IPR008974), MATH (InterPro:IPR002083); BEST Arabidopsis thaliana protein match is: TRAF-like superfamily protein (TAIR:AT1G043…	MATH domain-containing protein

[truncated: 6 more sheets: TableS11, TableS12, TableS13, TableS14, TableS15, TableS16]
